# Supplementary material for: The effects of fresh embryo transfer and frozen-thawed embryo transfer on the perinatal outcomes of single fetuses from mothers with PCOS
Source: PLoS One. 2024 Oct 28;19(10):e0312003. doi: 10.1371/journal.pone.0312003 (PMC11515985; doi:10.1371/journal.pone.0312003)
Supplement: S1 Data — (ZIP) [file pone.0312003.s001.zip]

Archive with 3 entries (3 files):
- S3 data.xlsx
- S1 data.xlsx
- S2 data.xlsx
