# Supplementary material for: The effects of fresh embryo transfer and frozen-thawed embryo transfer on the perinatal outcomes of single fetuses from mothers with PCOS
Source: PLoS One. 2024 Oct 28;19(10):e0312003. doi: 10.1371/journal.pone.0312003 (PMC11515985; doi:10.1371/journal.pone.0312003)
Supplement: S1 Data — (ZIP) [file pone.0312003.s001.zip › S3 data.xlsx]

## Sheet: Sheet1
Group	GDM	Hypertensive disorder complicating pregnancy	Low placental	Fetal intrauterine distress	Icterus neonatorum	Delivery method	PCOS	Female age	Infertility duration	E2 at trigger day	BMI	AFC	bFSH	bE2	bLH	Retrieved oocyte number	Number of good-quality embryos	mⅡ oocyte	Endometrial thickness on trigger day	Total gonadotropin dose	Gn stimulation duration	Fertilization method	Day of embryo transfer
1	1	0	0	0	0	ET	1	/	/	941.5	/	24	6.210	35.400	10.120	14	3	12	13	1900	11	IVF	D3
1	1	1	0	0	0	ET	1	/	/	1127	/	24	3.160	46.580	5.810	10	1	5	14	1725	15	ICSI	D3
1	1	0	0	0	0	ET	1	/	/	1356	/	32	5.040	17.770	12.920	13	4	13	10	800	8	IVF	D5
1	0	0	0	0	0	ET	1	/	/	1396	/	30	5.010	37.170	6.720	13	3	11	16	1125	10	IVF	D3
1	0	0	0	0	0	ET	1	/	/	1434	/	40	8.950	37.000	2.550	17	0	11	12.5	1225	10	ICSI	D3
1	0	0	0	0	1	ET	1	/	/	1505	/	22	7.380	27.800	9.620	7	3	6	14	2550	13	IVF	D3
1	0	0	0	0	0	ET	1	/	/	1559	/	24	6.790	16.760	5.260	14	2	13	13.5	1800	12	ICSI	D3
1	0	0	0	0	0	ET	1	/	/	1593	/	40	6.100	59.810	5.510	10	1	10	10	2562.5	13	ICSI	D3
1	0	0	0	0	0	ET	1	/	/	1600	/	24	5.650	40.000	11.330	14	1	10	10	1575	16	ICSI	D3
1	0	0	0	0	0	ET	1	/	/	1613	/	32	5.710	28.070	4.260	6	0	5	13	1100	8	IVF	D3
1	0	0	0	0	0	ET	1	/	/	1693	/	32	5.980	18.400	6.700	10	4	9	12.5	2625	16	IVF	D5
1	0	0	0	0	0	ET	1	/	/	1732	/	30	5.340	16.530	5.220	9	0	8	9	1050	9	IVF	D3
1	0	1	0	0	0	ET	1	/	/	1762	/	24	5.060	43.510	7.530	8	0	5	13	1800	9	IVF	D3
1	1	0	0	0	0	ET	1	/	/	1799	/	36	5.690	26.910	4.130	15	0	13	14	1350	9	IVF	D3
1	0	0	0	0	0	ET	1	/	/	1816	/	24	6.910	16.400	4.250	16	1	14	13	1762.5	10	IVF	D3
1	0	0	0	1	0	ET	1	/	/	1910	/	24	5.630	19.990	11.110	19	10	16	13	1125	8	IVF	D5
1	0	0	0	0	0	ET	1	/	/	1976	/	24	6.450	58.200	13.450	14	1	9	13	1425	13	IVF	D3
1	0	0	0	0	0	ET	1	/	/	2072	/	31	9.650	51.670	17.580	10	0	6	12	4500	18	ICSI	D3
1	0	0	0	0	1	ET	1	/	/	2125	/	38	7.240	38.480	17.500	15	7	14	14.5	1125	10	IVF	D3
1	0	0	0	0	0	ET	1	/	/	2128	/	24	4.430	34.340	3.630	9	2	8	16	2025	12	IVF	D3
1	0	0	0	0	0	ET	1	/	/	2245	/	40	5.350	39.790	8.230	15	4	10	11.5	1450	11	ICSI	D3
1	0	1	0	0	0	ET	1	/	/	2251	/	36	6.300	48.770	26.720	8	0	5	12	1425	11	ICSI	D3
1	0	0	0	0	0	ET	1	/	/	2308	/	40	4.84	33.61	11.34	17	2	16	11	1650	11	IVF	D5
1	0	0	0	0	0	ET	1	/	/	2313	/	22	9.220	26.760	13.370	18	3	16	15	1350	9	IVF	D3
1	0	0	0	0	1	ET	1	/	/	2322	/	28	6.530	41.080	30.450	17	9	17	11.5	1875	12	ICSI	D5
1	1	0	0	0	1	ET	1	/	/	2470	/	36	6.880	32.890	3.640	10	1	9	8	1650	11	IVF	D3
1	0	0	0	0	0	ET	1	/	/	2527	/	24	6.930	35.940	6.550	17	1	12	13	1750	12	ICSI	D3
1	1	0	0	0	0	ET	1	/	/	2651	/	40	6.370	61.040	8.170	12	3	11	10	1725	10	IVF	D5
1	0	0	0	0	0	ET	1	/	/	2653	/	30	6.860	46.450	17.730	21	6	21	12	912.5	8	IVF	D5
1	0	0	0	0	0	ET	1	/	/	2736	/	24	6.460	70.760	9.250	7	2	7	13	1925	13	ICSI	D3
1	0	0	0	0	0	ET	1	/	/	2784	/	24	7.440	15.490	10.660	15	3	14	11	1300	10	IVF	D5
1	0	0	0	0	1	ET	1	/	/	2789	/	24	4.350	59.720	4.400	22	14	21	13	1400	9	IVF	D5
1	0	0	0	0	0	ET	1	/	/	2808	/	24	5.030	24.970	9.850	19	7	16	13	1450	11	ICSI	D3
1	0	0	0	0	0	ET	1	/	/	2988	/	37	7.890	64.420	20.070	15	5	15	13.5	1425	11	IVF	D3
1	0	0	0	0	0	ET	1	/	/	3384	/	32	6.070	55.150	15.060	14	1	14	16	1650	11	IVF	D3
1	0	0	0	0	0	ET	1	/	/	3619	/	24	6.690	185.400	7.030	20	4	12	10.5	1350	9	ICSI	D3
1	1	0	0	0	0	ET	1	/	/	3818	/	24	4.990	42.220	10.510	17	2	16	9	1837.5	14	IVF	D3
1	1	0	0	0	0	ET	1	/	/	3846.5	/	40	2.750	40.530	24.420	11	4	11	9	587.5	9	IVF	D5
1	0	0	0	0	0	ET	1	/	/	3927	/	23	5.150	73.550	15.730	19	8	16	14	1100	11	IVF	D3
1	0	0	0	0	0	ET	1	/	/	4102	/	28	2.740	178.000	8.840	18	5	17	13	1900	10	IVF	D5
1	0	0	0	0	0	ET	1	/	/	4434.1	/	40	5.020	34.960	6.380	19	6	18	13	1675	11	ICSI	D3
1	0	0	1	0	0	ET	1	/	/	4500	/	40	6.000	23.370	9.990	12	7	11	10	1650	11	ICSI	D3
1	0	0	0	0	0	ET	1	/	/	4596	/	40	5.680	47.550	16.220	25	5	23	10	1350	9	ICSI	D5
1	0	0	0	0	0	ET	1	/	/	4725	/	35	5.210	51.480	12.750	24	3	16	11	2050	11	ICSI	D3
1	0	0	0	0	0	ET	1	/	/	4943.5	/	35	5.110	29.330	4.710	13	9	13	8	1600	12	IVF	D3
1	0	0	0	0	1	ET	1	/	/	5013	/	23	4.930	70.040	6.450	14	3	11	12	1350	9	ICSI	D5
1	0	1	0	0	0	ET	1	/	/	6375	/	32	7.730	21.180	7.260	21	10	19	8.5	1350	9	IVF	D5
1	0	0	0	0	0	ET	1	/	/	6533	/	23	5.830	32.520	13.400	18	2	18	10	1212.5	9	ICSI	D3
1	1	0	0	0	0	ET	1	/	/	7432	/	37	6.720	14.570	9.560	10	1	10	12	2450	16	IVF	D3
1	0	0	0	0	0	ET	1	/	/	7718	/	24	6.140	60.670	7.030	10	1	10	9	2475	11	IVF	D3
2	0	0	0	0	0	ET	0	/	/	617.8	/	20	6.600	43.000	3.020	7	2	6	14	2287.5	13	IVF	D3
2	0	0	0	0	0	ET	0	/	/	750.1	/	11	5.310	19.630	4.200	11	2	10	12	2625	11	IVF	D3
2	0	0	0	0	0	ET	0	/	/	895.4	/	12	6.200	29.450	5.290	6	1	6	9.5	2400	9	IVF	D3
2	1	0	0	0	0	ET	0	/	/	1068	/	15	5.610	36.520	4.170	9	3	8	10	2250	11	IVF	D5
2	1	0	0	0	0	ET	0	/	/	1132	/	16	4.900	26.170	2.940	15	5	12	12	2275	9	IVF	D3
2	0	0	0	0	0	ET	0	/	/	1133	/	30	6.490	30.770	12.830	17	2	14	15	2962.5	19	ICSI	D3
2	0	0	0	0	0	ET	0	/	/	1139	/	9	7.530	16.700	7.300	6	0	5	12	2175	11	IVF	D3
2	0	0	0	0	0	ET	0	/	/	1171	/	12	6.630	37.680	6.730	9	5	8	12	2150	12	IVF	D3
2	1	0	0	0	0	ET	0	/	/	1342	/	16	4.890	60.330	1.830	10	2	7	15	1875	9	IVF	D3
2	0	0	0	0	0	ET	0	/	/	1348	/	19	5.290	56.570	9.390	8	2	8	14.5	1950	13	ICSI	D3
2	0	0	0	0	0	ET	0	/	/	1362	/	12	6.390	25.580	6.050	7	0	6	13	2325	12	IVF	D3
2	0	0	0	0	1	ET	0	/	/	1389	/	16	5.350	28.720	3.290	18	5	13	17	1800	12	IVF	D5
2	0	0	0	0	0	ET	0	/	/	1450	/	11	12.020	51.990	5.470	6	2	5	14	2400	9	ICSI	D3
2	1	0	0	0	1	ET	0	/	/	1524	/	19	5.360	37.480	3.730	10	3	9	10.5	1200	8	ICSI	D5
2	0	0	0	0	0	ET	0	/	/	1530	/	18	6.920	52.700	8.140	14	3	12	16	2750	12	ICSI	D3
2	1	0	0	0	0	ET	0	/	/	1559	/	17	2.970	81.430	4.980	8	0	7	8	1800	9	IVF	D3
2	0	0	0	0	0	ET	0	/	/	1629	/	13	9.740	38.350	5.000	13	4	12	16	2250	13	IVF	D3
2	0	1	0	0	0	ET	0	/	/	1672	/	20	7.150	36.560	5.020	10	1	7	13	2625	13	IVF	D3
2	1	0	0	0	0	ET	0	/	/	1736	/	21	5.860	20.740	3.160	14	6	9	9	2000	11	ICSI	D5
2	0	0	0	0	0	ET	0	/	/	1739	/	16	6.640	32.910	5.620	9	4	8	16	1950	11	ICSI	D5
2	0	0	0	0	0	ET	0	/	/	1748	/	19	6.990	22.560	3.570	23	1	20	11	1500	10	IVF	D3
2	0	0	0	0	1	ET	0	/	/	1764	/	23	5.480	72.120	4.380	11	1	7	17	2025	11	ICSI	D3
2	0	0	0	0	0	ET	0	/	/	1791	/	13	6.800	33.210	7.350	7	0	5	11	2375	14	ICSI	D3
2	0	0	0	0	1	ET	0	/	/	1796	/	24	8.720	36.250	7.290	16	6	15	15	2050	12	IVF	D5
2	0	0	0	0	0	ET	0	/	/	1834	/	12	9.870	45.840	4.640	7	3	6	12	3700	13	IVF	D3
2	0	0	0	0	0	ET	0	/	/	1967	/	17	5.650	66.000	2.090	13	7	13	12	1500	10	ICSI	D5
2	0	0	0	0	0	ET	0	/	/	1972	/	17	4.410	58.870	6.710	8	3	6	15	2662.5	11	ICSI	D3
2	0	0	0	0	1	ET	0	/	/	2040	/	9	5.150	45.740	3.500	7	0	6	14	1912.5	11	IVF	D3
2	0	0	0	0	0	ET	0	/	/	2050	/	22	5.810	29.730	6.230	14	6	12	13	1500	10	IVF	D5
2	0	0	0	0	1	ET	0	/	/	2072	/	13	8.530	54.290	5.150	11	1	9	13	1500	10	ICSI	D3
2	0	0	0	0	0	ET	0	/	/	2093	/	16	6.070	33.460	7.850	7	2	6	16.5	3825	14	IVF	D3
2	0	0	0	0	0	ET	0	/	/	2135	/	9	5.980	19.730	6.740	9	4	9	16	1875	11	IVF	D3
2	0	0	0	0	0	ET	0	/	/	2135	/	9	7.540	24.670	4.690	17	5	14	12	1650	11	IVF	D5
2	0	0	0	0	0	ET	0	/	/	2165	/	14	8.710	27.160	3.420	9	2	8	12	2100	12	IVF	D3
2	0	0	0	0	0	ET	0	/	/	2222	/	22	5.130	25.080	2.840	9	3	5	12	1050	7	IVF	D3
2	0	0	0	0	0	ET	0	/	/	2253	/	24	6.810	57.690	7.760	13	4	12	11	1250	11	IVF	D3
2	0	0	0	0	0	ET	0	/	/	2294	/	15	8.230	44.940	6.310	8	1	6	11	2025	11	IVF	D3
2	0	0	0	0	0	ET	0	/	/	2315	/	14	6.100	22.620	5.680	8	1	8	10	2000	10	IVF	D3
2	0	0	0	0	0	ET	0	/	/	2321	/	30	4.750	23.000	3.780	14	6	14	12.5	2175	11	IVF	D5
2	0	0	0	0	0	ET	0	/	/	2344	/	17	4.990	14.190	2.950	12	4	12	12	1425	10	IVF	D5
2	0	0	0	0	0	ET	0	/	/	2381	/	20	6.930	25.900	4.740	16	3	15	7	1350	9	IVF	D5
2	0	0	0	0	0	ET	0	/	/	2434	/	24	5.570	76.000	5.040	16	2	16	13	1000	10	IVF	D3
2	0	0	0	0	0	ET	0	/	/	2520	/	32	6.390	37.060	8.400	15	2	11	14	1387.5	11	IVF	D3
2	0	0	0	0	0	ET	0	/	/	2582	/	19	5.990	54.000	2.480	27	2	19	11	1200	8	IVF	D5
2	0	0	0	0	0	ET	0	/	/	2704	/	18	5.250	71.510	3.740	16	2	14	15	2225	11	IVF	D3
2	1	0	0	0	0	ET	0	/	/	2719	/	19	6.680	39.410	4.760	14	10	14	16	1650	11	IVF	D5
2	0	0	0	0	1	ET	0	/	/	2764	/	24	7.790	25.200	9.220	17	8	17	15	2550	14	IVF	D3
2	1	0	0	0	0	ET	0	/	/	2767	/	25	6.130	53.610	5.150	11	7	11	14	2950	15	IVF	D3
2	0	0	0	0	0	ET	0	/	/	2772	/	18	6.860	52.450	6.060	6	3	6	12	3375	11	IVF	D3
2	0	0	0	0	0	ET	0	/	/	2773	/	9	7.390	36.450	2.430	13	4	12	13	2475	11	IVF	D3
2	0	0	0	0	0	ET	0	/	/	2774	/	24	7.390	35.920	7.270	23	8	23	16	2250	12	IVF	D5
2	0	0	0	0	0	ET	0	/	/	2826	/	19	6.340	33.450	4.830	26	8	26	13	2250	12	IVF	D3
2	0	0	0	0	1	ET	0	/	/	2841	/	17	7.310	63.000	4.280	19	9	18	15	2850	12	IVF	D3
2	0	0	0	0	0	ET	0	/	/	2848	/	23	4.740	38.250	3.180	15	1	12	12	1012.5	9	IVF	D3
2	0	0	0	0	0	ET	0	/	/	2850	/	23	6.640	33.220	5.440	17	5	15	10	900	6	IVF	D3
2	0	0	0	0	0	ET	0	/	/	2868	/	21	7.530	75.840	6.130	10	0	7	13.5	1450	10	IVF	D3
2	0	0	0	0	0	ET	0	/	/	2896	/	19	7.300	27.410	5.460	11	2	11	12.5	1500	11	IVF	D3
2	0	0	0	0	0	ET	0	/	/	2919	/	9	5.770	57.600	2.220	11	5	9	14	3750	11	IVF	D3
2	0	0	0	0	0	ET	0	/	/	2919	/	24	6.190	19.170	4.900	27	8	25	14	1100	11	IVF	D5
2	0	0	0	0	0	ET	0	/	/	2968	/	13	8.430	29.440	4.300	18	3	13	11	2625	13	ICSI	D5
2	0	0	1	0	0	ET	0	/	/	3010	/	22	4.790	30.540	3.340	6	2	6	14	1500	10	IVF	D3
2	0	0	0	0	0	ET	0	/	/	3085	/	17	6.800	53.520	6.710	15	1	13	13.5	2125	10	IVF	D3
2	0	0	0	0	0	ET	0	/	/	3217	/	23	7.580	59.850	6.650	16	1	15	14	1612.5	11	IVF	D3
2	0	0	0	0	0	ET	0	/	/	3377	/	9	6.050	37.470	3.730	9	5	7	12	2250	10	IVF	D3
2	0	0	0	0	0	ET	0	/	/	3541	/	55	5.240	48.890	14.550	13	1	11	12.5	825	9	IVF	D3
2	0	1	0	0	0	ET	0	/	/	3600	/	16	5.480	8.930	4.640	11	5	10	11	2275	10	ICSI	D3
2	1	0	0	0	0	ET	0	/	/	3700	/	25	6.000	63.060	5.470	13	8	12	9	1875	9	IVF	D5
2	0	0	0	0	1	ET	0	/	/	3883	/	24	4.960	62.900	5.970	14	3	13	9	2025	11	IVF	D3
2	1	0	0	0	0	ET	0	/	/	4233	/	11	7.610	37.600	3.890	17	7	15	13	2350	12	IVF	D5
2	0	0	0	0	1	ET	0	/	/	4280	/	26	4.820	26.950	6.780	22	1	19	15	975	9	IVF	D3
2	1	0	0	0	1	ET	0	/	/	4300	/	11	6.210	36.200	3.250	6	1	5	10	1425	10	ICSI	D3
2	0	0	0	0	0	ET	0	/	/	4409	/	16	6.400	43.280	7.880	16	2	15	11	1950	10	IVF	D3
2	0	0	0	0	0	ET	0	/	/	4620	/	18	5.270	32.670	3.990	9	5	9	17	2400	11	IVF	D5
2	1	0	0	0	0	ET	0	/	/	4767	/	26	6.850	40.170	9.410	22	8	20	15	1350	9	IVF	D3
2	0	0	0	0	0	ET	0	/	/	4774	/	21	6.840	25.080	5.220	14	7	12	18	1350	9	IVF	D3
2	0	0	0	0	0	ET	0	/	/	4947	/	27	5.840	48.430	5.080	15	3	13	13.5	1350	9	IVF	D5
2	0	0	0	0	0	ET	0	/	/	5182	/	23	6.200	40.850	7.920	13	6	13	9	850	8	IVF	D5
2	0	0	0	0	0	ET	0	/	/	5230	/	13	8.450	69.870	2.850	9	6	9	16	1687.5	9	IVF	D3
2	0	0	0	0	0	ET	0	/	/	5618	/	13	7.150	55.440	11.940	17	9	13	18	2000	10	IVF	D3
2	0	0	0	0	0	ET	0	/	/	5815	/	36	10.720	32.730	7.830	11	1	6	14	2337.5	13	IVF	D3
2	0	0	0	0	0	ET	0	/	/	6536	/	11	5.350	42.090	4.920	11	8	11	13	2700	12	IVF	D3
2	0	0	0	0	1	ET	0	/	/	6730	/	17	5.870	32.830	3.520	12	3	12	12	2925	13	IVF	D3
2	0	0	0	0	0	ET	0	/	/	6870	/	20	7.040	24.460	4.030	10	5	10	11	3000	11	IVF	D3
2	0	0	0	0	0	ET	0	/	/	9150	/	28	6.610	38.580	8.800	15	3	14	11	1212.5	10	ICSI	D3
2	0	0	0	0	0	ET	0	/	/	9485	/	24	5.780	24.760	8.830	14	0	9	9	2100	11	IVF	D3
2	0	0	0	0	0	ET	0	/	/	9805	/	24	7.460	32.170	8.560	22	10	20	13	1800	12	IVF	D3
2	0	0	0	0	0	ET	0	/	/	13470	/	20	4.610	16.830	6.900	12	5	10	10	1650	11	IVF	D3
2	0	0	0	0	0	ET	0	/	/	14570	/	24	8.390	23.600	8.000	15	5	13	10	1650	11	IVF	D3
3	0	0	0	0	0	FET	1	/	/	2230	/	23	5.49	42.17	5.78	17	2	10	9	1350	9	ICSI	D3
3	0	0	0	0	0	FET	1	/	/	2195	/	40	5.13	80.95	8.47	15	9	15	9	2025	9	IVF	D3
3	0	0	0	1	1	FET	1	/	/	1251	/	32	5.88	16.63	13.66	8	1	7	16	2812.5	16	IVF	D3
3	0	0	0	0	1	FET	1	/	/	2211	/	24	5.5	30.15	6.77	23	1	18	13	2000	11	ICSI	D5
3	0	1	0	0	0	FET	1	/	/	1558	/	32	5.96	11.96	2.62	13	5	13	20	2000	10	ICSI	D5
3	0	0	0	0	1	FET	1	/	/	2781	/	40	5.26	196	14.23	13	4	9	8	1725	11	IVF	D5
3	0	0	0	0	1	FET	1	/	/	1984	/	24	6.14	111	8.32	11	0	8	14	2225	14	IVF	D5
3	0	0	0	0	0	FET	1	/	/	2808	/	29	5.03	24.97	9.85	19	7	16	13	1450	11	ICSI	D5
3	1	1	0	0	0	FET	1	/	/	2009.26	/	32	3.79	50.61	5.88	15	5	11	15	1175	9	IVF	D5
3	0	0	0	0	0	FET	1	/	/	2237	/	38	5.43	43.15	5.33	26	11	26	9.5	1875	11	IVF	D5
3	0	0	0	0	1	FET	1	/	/	2125	/	40	7.24	38.48	17.5	15	8	14	14.5	1125	10	IVF	D5
3	0	0	0	0	1	FET	1	/	/	1736	/	24	5.39	38.42	14.46	14	2	14	11.5	900	10	IVF	D5
3	0	1	0	0	1	FET	1	/	/	1762	/	40	5.06	43.51	7.53	8	0	7	13	1800	9	IVF	D5
3	0	0	0	0	1	FET	1	/	/	1134	/	34	6.72	55.23	11.96	20	7	18	9	1875	12	IVF	D5
3	0	0	1	0	1	FET	1	/	/	3457	/	24	4.22	23.04	3.03	14	6	13	12	1650	11	IVF	D5
3	1	0	0	1	1	FET	1	/	/	11926	/	24	3.61	26.42	5.31	26	8	26	15	1500	10	IVF	D5
3	1	0	0	0	0	FET	1	/	/	10515	/	24	5.44	81.21	10.56	25	7	25	12	1537.5	11	IVF	D5
3	0	1	0	0	0	FET	1	/	/	3005	/	24	6.55	31.72	15.23	23	8	21	15	1650	11	IVF	D5
3	0	0	0	0	0	FET	1	/	/	8055	/	24	4.23	28.56	4.11	42	12	41	9	1600	13	IVF	D5
3	0	0	0	0	0	FET	1	/	/	5573	/	40	9.33	78.06	15.38	22	8	16	14	1500	10	IVF	D5
3	0	0	0	0	0	FET	1	/	/	6070	/	31	5.99	94.43	9.57	19	7	17	7	1150	10	IVF	D5
3	1	0	0	0	1	FET	1	/	/	8558	/	24	5.53	27.4	4.19	24	8	20	8	1712.5	11	IVF	D5
3	0	0	0	0	0	FET	1	/	/	8969	/	20	4.66	68	3.85	29	6	21	13	1687.5	9	ICSI	D5
3	0	0	0	0	0	FET	1	/	/	5952	/	28	6.96	31.1	20.08	14	1	10	12	1350	9	IVF	D5
3	0	0	1	0	1	FET	1	/	/	3580	/	29	6.58	28.6	22.09	24	5	15	12	1950	10	IVF	D5
3	0	0	0	0	0	FET	1	/	/	5960	/	24	7.5	38.69	21.44	27	8	25	10	1350	9	IVF	D5
3	0	0	0	1	0	FET	1	/	/	7520	/	24	7.77	56.85	14.87	18	3	16	11	2474	18	IVF	D5
3	0	0	0	0	0	FET	1	/	/	8087	/	40	6.44	42.75	13.85	25	3	25	11	1650	11	IVF	D5
3	1	0	0	0	0	FET	1	/	/	8210	/	27	6.88	37.89	13.41	21	5	21	11	962.5	9	IVF	D5
3	0	0	0	0	1	FET	1	/	/	8025	/	24	5.13	40.29	5.49	18	2	14	8.5	1500	10	IVF	D5
3	0	0	0	0	0	FET	1	/	/	10485	/	45	3.16	46.42	8.56	25	9	22	12	1650	12	IVF	D5
3	0	0	0	0	0	FET	1	/	/	4058	/	55	6.63	26.86	9.52	19	7	15	16	1225	10	ICSI	D5
3	0	0	0	0	0	FET	1	/	/	6192	/	34	5.19	25.81	8.61	18	5	18	14	6192	12	ICSI	D5
3	0	0	0	0	1	FET	1	/	/	5220	/	32	7.9	41.01	15.5	20	2	18	13	1450	11	IVF	D5
3	0	0	0	0	0	FET	1	/	/	5019	/	33	5.98	37.76	13.9	15	0	13	12	1200	10	IVF	D5
3	0	0	0	0	0	FET	1	/	/	4497	/	24	5.83	62.89	21.93	17	0	17	15	1200	10	IVF	D5
3	0	0	1	0	0	FET	1	/	/	5044	/	20	5.8	26.73	3.4	23	2	19	16	2175	11	IVF	D5
3	0	0	0	0	0	FET	1	/	/	7630	/	70	4.63	46.1	12	13	2	13	11	1075	9	IVF	D5
3	0	0	0	0	0	FET	1	/	/	25740	/	40	4.62	46.23	5.75	25	9	25	15.5	1537.5	10	IVF	D5
3	1	0	0	0	0	FET	1	/	/	3360	/	40	5.89	51.98	8.67	21	7	18	15	1050	9	IVF	D5
3	0	0	0	0	0	FET	1	/	/	5385	/	40	4.57	36.38	18.29	29	3	16	12.5	800	8	ICSI	D5
3	0	0	0	1	0	FET	1	/	/	4018	/	40	5.59	103.5	13.86	24	8	23	12	712.5	9	IVF	D5
4	0	0	0	0	0	FET	0	/	/	3951	/	24	5.98	38.4	4.38	14	2	12	15	800	8	IVF	D5
4	0	1	0	1	1	FET	0	/	/	2829	/	12	10.48	16	5.68	8	2	10	14	2925	11	IVF	D3
4	0	0	0	0	1	FET	0	/	/	1633	/	28	4.65	49.17	6.68	23	1	22	11	2250	10	IVF	D5
4	0	0	0	0	0	FET	0	/	/	2417	/	18	5.5	50.9	3.42	29	3	27	14	1350	9	IVF	D5
4	0	0	0	1	1	FET	0	/	/	1812	/	26	6.37	38.15	6.77	7	2	7	12	1062	10	IVF	D5
4	1	0	1	0	0	FET	0	/	/	2916	/	11	3.21	152	2	19	3	15	9	1912.5	10	ICSI	D5
4	0	0	0	0	0	FET	0	/	/	2773	/	9	7.39	36.45	2.43	13	4	12	13	2475	11	IVF	D3
4	0	0	0	0	0	FET	0	/	/	2830	/	18	5.8	29.26	4.78	18	5	15	13	2100	11	IVF	D5
4	1	0	0	0	1	FET	0	/	/	2545	/	26	5.5	23.1	3.49	13	6	13	14	1237.5	11	IVF	D5
4	0	0	0	0	1	FET	0	/	/	2925	/	15	8.29	72.84	9.36	19	6	15	17	1350	9	IVF	D5
4	1	0	0	0	1	FET	0	/	/	2699	/	21	5.63	15.94	3.63	11	2	10	12	1312.5	10	ICSI	D5
4	0	0	0	0	1	FET	0	/	/	2673	/	15	7.91	27.87	2.06	12	5	8	9	1150	9	IVF	D5
4	0	1	0	0	0	FET	0	/	/	1941	/	28	7.02	25.01	5.12	12	2	6	14	1600	13	IVF	D5
4	0	0	0	0	0	FET	0	/	/	2419	/	18	7.47	30.22	5.3	12	2	10	10.5	1800	12	IVF	D5
4	0	0	1	0	0	FET	0	/	/	2452.3	/	24	5.6	18.71	7.62	27	1	24	13.5	775	9	ICSI	D5
4	0	0	1	0	0	FET	0	/	/	2736	/	27	7.57	38.31	9.09	17	2	15	13	1350	12	IVF	D5
4	0	0	0	0	1	FET	0	/	/	1521	/	21	8.9	33.24	4.2	9	6	9	13.5	2075	13	IVF	D5
4	0	0	0	0	0	FET	0	/	/	2396	/	10	6.17	93	1.8	15	1	13	13	2065	12	IVF	D5
4	0	0	0	0	0	FET	0	/	/	1362	/	12	6.39	25.58	6.05	7	0	6	13	2325	12	IVF	D5
4	0	0	1	1	1	FET	0	/	/	2431	/	17	6.7	36.68	3.65	14	1	7	11	2250	13	IVF	D5
4	0	0	0	0	0	FET	0	/	/	2434	/	24	5.57	76	5.04	16	3	16	13	1000	10	IVF	D5
4	1	0	0	0	1	FET	0	/	/	2135	/	9	5.98	19.73	6.74	9	4	9	12	1875	11	IVF	D5
4	0	0	0	0	0	FET	0	/	/	2889	/	31	5.75	44.62	7.16	7	0	7	14	1650	10	IVF	D5
4	0	0	0	0	1	FET	0	/	/	2340.01	/	40	5.19	35.71	5.09	25	2	10	11	1550	10	IVF	D3
4	0	0	0	0	1	FET	0	/	/	1590	/	20	7.38	33.02	8.25	12	2	12	13	1687.5	9	IVF	D5
4	0	0	0	0	1	FET	0	/	/	14090	/	33	6.4	45.17	7.97	17	3	17	14	1350	9	IVF	D3
4	0	0	0	0	1	FET	0	/	/	20930	/	40	4.27	50.61	7.83	17	13	17	8	1200	9	IVF	D5
4	0	0	0	0	0	FET	0	/	/	11044	/	22	5.62	16.22	5.67	19	9	18	12	2250	12	IVF	D5
4	0	0	0	1	1	FET	0	/	/	13250	/	24	7.26	38.68	5.59	12	5	10	13	2325	12	IVF	D3
4	0	0	0	0	0	FET	0	/	/	8765	/	41	6.1	48.45	8.27	32	13	24	20	1200	9	IVF	D5
4	0	0	1	0	0	FET	0	/	/	8435	/	20	7.82	58.26	5.35	21	11	19	8	1512.5	11	IVF	D5
4	0	0	0	1	0	FET	0	/	/	13080	/	28	4.52	57.03	4.92	12	6	10	9	1000	10	ICSI	D5
4	0	0	0	0	1	FET	0	/	/	7767	/	24	5.84	18.78	4.88	24	9	18	13	1187.5	12	IVF	D5
4	0	0	0	0	0	FET	0	/	/	5151	/	12	5.34	20.87	3.24	11	1	10	13	2500	11	IVF	D5
4	0	0	0	0	1	FET	0	/	/	5548	/	17	7.56	32.7	8.5	14	6	13	11	1725	12	IVF	D5
4	0	0	0	0	0	FET	0	/	/	4038	/	24	6.1	27.49	6.56	9	4	7	15.5	862.5	8	IVF	D5
4	0	0	0	0	0	FET	0	/	/	6485	/	17	4.72	145	1.21	26	8	24	10	1237.5	11	IVF	D5
4	0	0	0	0	0	FET	0	/	/	9095	/	37	5.53	28.75	7.59	28	2	19	16	937.5	11	IVF	D5
4	1	0	1	0	0	FET	0	/	/	8210	/	24	4.06	26.96	4.4	11	5	6	11	962.5	9	IVF	D5
4	0	0	0	0	0	FET	0	/	/	3722	/	24	5.73	29.58	5.74	31	7	28	14	1650	11	IVF	D5
4	0	0	0	0	0	FET	0	/	/	6810	/	10	0.902	329.1	0.769	12	4	11	11	1375	10	ICSI	D5
4	0	0	0	0	0	FET	0	/	/	5657	/	24	8.18	106.6	11.39	10	2	7	14	825	11	IVF	D5
4	0	0	0	0	0	FET	0	/	/	5626	/	24	6.03	47.22	5.41	14	3	11	15	1575	9	IVF	D5
4	0	0	0	0	1	FET	0	/	/	6286	/	21	6.06	137.4	6.83	17	10	16	15	2700	11	IVF	D5
4	0	0	0	0	0	FET	0	/	/	7735	/	30	7.09	62.94	7.21	15	6	14	12	2625	14	IVF	D5
4	0	0	0	0	1	FET	0	/	/	3210	/	30	5.78	44	7	11	1	11	11	1725	10	ICSI	D5
4	0	0	0	0	1	FET	0	/	/	12730	/	25	6.69	29.9	6.88	31	13	26	13	1950	11	IVF	D5
4	0	0	0	0	0	FET	0	/	/	4681	/	50	4.25	104.8	9.81	19	4	19	13	1150	10	IVF	D5
4	0	0	0	1	0	FET	0	/	/	6327	/	25	5.83	45.49	8.55	17	9	14	10.5	1762.5	11	IVF	D5
4	0	0	0	0	0	FET	0	/	/	4774	/	21	6.84	25.08	5.22	14	8	12	18	1350	9	IVF	D5
4	0	0	0	0	0	FET	0	/	/	6635	/	19	5.03	35.85	4.39	22	7	22	13	2550	11	IVF	D5
4	0	0	0	0	1	FET	0	/	/	4922	/	37	4.15	51.41	6.22	22	4	15	16	1050	9	IVF	D5
4	0	1	0	0	1	FET	0	/	/	5555	/	18	6.25	50.07	7.63	20	3	6	11	1000	10	IVF	D5
4	0	0	1	0	1	FET	0	/	/	5009.85	/	26	6.44	32.45	3.75	33	9	25	15	2750	12	IVF	D5
