# Supplementary material for: The effects of fresh embryo transfer and frozen-thawed embryo transfer on the perinatal outcomes of single fetuses from mothers with PCOS
Source: PLoS One. 2024 Oct 28;19(10):e0312003. doi: 10.1371/journal.pone.0312003 (PMC11515985; doi:10.1371/journal.pone.0312003)
Supplement: S1 Data — (ZIP) [file pone.0312003.s001.zip › S1 data.xlsx]

## Sheet: Sheet1
Group	Delivery method	PCOS	Female age	Infertility duration	E2 at trigger day（pg/ml）	AFC	Gravidity	Parity	BMI	bFSH	bE2	bLH	Retrieved oocyte number	Number of good-quality embryos	mⅡ oocyte	Endometrial thickness on trigger day	Total gonadotropin dose	Gn stimulation duration	Fertilization method	Day of embryo transfer	Clinical pregnancy situation	Pregnancy	Biochemical pregnancy	Abortion situation	Gestational weeks	Mode of delivery	Live birth rate	Neonatal sex	Neonatal weight/(kg)	Large infant	Low birth weight infant
1	ET	1	/	/	809.3	/	2	0	/	5.570	19.890	7.200	8	0	7	9	2475	11	IVF	D3	non-pregnancy	0	0				0
1	ET	1	/	/	841.2	/	1	0	/	6.680	81.980	9.760	6	0	5	9	1500	8	IVF	D3	pregnancy	1	0	Early spontaneous abortion			0
1	ET	1	/	/	939.9	/	0	0	/	7.660	97.990	16.730	6	1	6	13.5	3750	16	IVF	D3	Biochemical pregnancy	0	1				0
1	ET	1	/	/	941.5	/	0	0	/	6.210	35.400	10.120	14	3	12	13	1900	11	IVF	D3	pregnancy	1	0		40	Abdominal delivery	1	/	3.65
1	ET	1	/	/	1000	/	0	0	/	6.240	38.180	18.620	17	3	15	11	1125	10	IVF	D3	Biochemical pregnancy	0	1				0
1	ET	1	/	/	1127	/	0	0	/	3.160	46.580	5.810	10	1	5	14	1725	15	ICSI	D3	pregnancy	1	0		37	Abdominal delivery	1	/	3.2
1	ET	1	/	/	1134	/	0	0	/	6.720	55.230	11.960	20	6	18	9	1875	12	IVF	D5	non-pregnancy	0	0				0
1	ET	1	/	/	1137	/	1	0	/	4.820	36.080	2.130	10	3	8	14	1350	9	IVF	D3	Biochemical pregnancy	0	1				0
1	ET	1	/	/	1197	/	0	0	/	6.390	23.840	15.440	8	3	8	11.5	2475	17	IVF	D5	Biochemical pregnancy	0	1				0
1	ET	1	/	/	1218	/	0	0	/	5.180	49.910	9.010	18	5	16	12	1950	13	IVF	D3	pregnancy	1	0	Early spontaneous abortion			0
1	ET	1	/	/	1351	/	1	0	/	5.170	24.270	3.230	10	4	9	12	3025	12	IVF	D3	non-pregnancy	0	0				0
1	ET	1	/	/	1356	/	0	0	/	5.040	17.770	12.920	13	4	13	10	800	8	IVF	D5	pregnancy	1	0		38	Eutocia	1	/	3
1	ET	1	/	/	1372	/	0	0	/	4.890	66.780	9.570	12	2	12	15.5	2000	11	IVF	D3	non-pregnancy	0	0				0
1	ET	1	/	/	1396	/	0	0	/	5.010	37.170	6.720	13	3	11	16	1125	10	IVF	D3	pregnancy	1	0		38	Abdominal delivery	1	/	3.25
1	ET	1	/	/	1401	/	1	1	/	4.570	67.060	7.220	9	0	5	13	925	8	IVF	D3	non-pregnancy	0	0				0
1	ET	1	/	/	1434	/	1	1	/	8.950	37.000	2.550	17	0	11	12.5	1225	10	ICSI	D3	pregnancy	1	0		40	Eutocia	1	/	3.45
1	ET	1	/	/	1505	/	1	0	/	7.380	27.800	9.620	7	3	6	14	2550	13	IVF	D3	pregnancy	1	0		39	Eutocia	1	/	3
1	ET	1	/	/	1558	/	0	0	/	5.960	11.960	2.620	13	5	12	20	2000	10	ICSI	D3	non-pregnancy	0	0				0
1	ET	1	/	/	1559	/	0	0	/	6.790	16.760	5.260	14	2	13	13.5	1800	12	ICSI	D3	pregnancy	1	0		40	Eutocia	1	/	3.1
1	ET	1	/	/	1593	/	0	0	/	6.100	59.810	5.510	10	1	10	10	2562.5	13	ICSI	D3	pregnancy	1	0		39	Eutocia	1	/	2.9
1	ET	1	/	/	1600	/	0	0	/	5.650	40.000	11.330	14	1	10	10	1575	16	ICSI	D3	pregnancy	1	0		40	Abdominal delivery	1	/	4.6	1
1	ET	1	/	/	1613	/	2	0	/	5.710	28.070	4.260	6	0	5	13	1100	8	IVF	D3	pregnancy	1	0		38	Eutocia	1	/	3.1
1	ET	1	/	/	1623	/	0	0	/	7.200	62.330	12.310	10	2	6	9	2000	10	IVF	D3	Biochemical pregnancy	0	1				0
1	ET	1	/	/	1693	/	0	0	/	5.980	18.400	6.700	10	4	9	12.5	2625	16	IVF	D5	pregnancy	1	0		40	Eutocia	1	/	3.1
1	ET	1	/	/	1732	/	1	0	/	5.340	16.530	5.220	9	0	8	9	1050	9	IVF	D3	pregnancy	1	0		40	Eutocia	1	/	3.15
1	ET	1	/	/	1736	/	0	0	/	5.390	38.420	14.460	14	2	14	11.5	900	10	IVF	D3	non-pregnancy	0	0				0
1	ET	1	/	/	1762	/	0	0	/	5.060	43.510	7.530	8	0	5	13	1800	9	IVF	D3	pregnancy	1	0		39	Eutocia	1	/	3.6
1	ET	1	/	/	1763	/	1	0	/	7.490	127.000	7.970	6	0	6	12	1350	9	ICSI	D3	non-pregnancy	0	0				0
1	ET	1	/	/	1765	/	0	0	/	8.220	31.680	9.810	15	1	15	9	1650	12	IVF	D3	non-pregnancy	0	0				0
1	ET	1	/	/	1786	/	1	0	/	4.950	23.280	5.180	6	0	2	16	2250	15	IVF	D3	non-pregnancy	0	0				0
1	ET	1	/	/	1799	/	1	1	/	5.690	26.910	4.130	15	0	13	14	1350	9	IVF	D3	pregnancy	1	0		37	Eutocia	1	/	3.65
1	ET	1	/	/	1811	/	1	0	/	4.530	40.340	12.540	9	2	8	12	1237.5	11	ICSI	D3	pregnancy	1	0		38	Eutocia	1	/	3.25
1	ET	1	/	/	1816	/	0	0	/	6.910	16.400	4.250	16	1	14	13	1762.5	10	IVF	D3	pregnancy	1	0		39	Eutocia	1	/	3.25
1	ET	1	/	/	1817	/	0	0	/	9.370	30.520	11.610	12	5	12	13	1650	12	IVF	D3	pregnancy	1	0	Early spontaneous abortion			0
1	ET	1	/	/	1835	/	0	0	/	7.160	21.050	7.300	10	1	8	8	2925	13	IVF	D3	non-pregnancy	0	0				0
1	ET	1	/	/	1882	/	0	0	/	5.350	10.410	4.420	12	4	8	14	1125	10	ICSI	D5	non-pregnancy	0	0				0
1	ET	1	/	/	1907	/	0	0	/	8.750	38.960	3.840	16	0	10	13	3150	12	IVF	D3	pregnancy	1	0	Early spontaneous abortion			0
1	ET	1	/	/	1910	/	0	0	/	5.630	19.990	11.110	19	10	16	13	1125	8	IVF	D5	pregnancy	1	0		38	Abdominal delivery	1	/	2.78
1	ET	1	/	/	1940	/	0	0	/	7.180	55.000	16.520	11	2	8	10	1837.5	11	ICSI	D3	non-pregnancy	0	0				0
1	ET	1	/	/	1955	/	0	0	/	6.800	35.000	32.250	10	1	10	9	1650	11	IVF	D3	pregnancy	1	0		36	Abdominal delivery	1	/	2.6
1	ET	1	/	/	1976	/	0	0	/	6.450	58.200	13.450	14	1	9	13	1425	13	IVF	D3	pregnancy	1	0		38	Abdominal delivery	1	/	3.25
1	ET	1	/	/	2049	/	0	0	/	5.650	64.500	17.580	10	3	10	13	950	9	ICSI	D3	Biochemical pregnancy	0	1				0
1	ET	1	/	/	2072	/	0	0	/	9.650	51.670	17.580	10	0	6	12	4500	18	ICSI	D3	pregnancy	1	0		39	Eutocia	1	/	3.2
1	ET	1	/	/	2083	/	1	0	/	5.600	27.800	18.800	13	2	13	13	1200	8	IVF	D3	non-pregnancy	0	0				0
1	ET	1	/	/	2125	/	1	0	/	7.240	38.480	17.500	15	7	14	14.5	1125	10	IVF	D3	pregnancy	1	0		37	Eutocia	1	/	2.5
1	ET	1	/	/	2128	/	0	0	/	4.430	34.340	3.630	9	2	8	16	2025	12	IVF	D3	pregnancy	1	0		39	Eutocia	1	/	3.25
1	ET	1	/	/	2163	/	0	0	/	6.500	35.780	6.860	16	5	11	13	1425	10	IVF	D5	pregnancy	1	0	Early spontaneous abortion			0
1	ET	1	/	/	2183	/	0	0	/	7.470	25.560	6.250	8	0	2	10.5	1375	12	ICSI	D3	non-pregnancy	0	0				0
1	ET	1	/	/	2195	/	0	0	/	5.130	80.950	8.470	15	8	15	9	2025	9	IVF	D3	Biochemical pregnancy	0	1				0
1	ET	1	/	/	2245	/	0	0	/	5.350	39.790	8.230	15	4	10	11.5	1450	11	ICSI	D3	pregnancy	1	0		38	Eutocia	1	/	3.3
1	ET	1	/	/	2251	/	0	0	/	6.300	48.770	26.720	8	0	5	12	1425	11	ICSI	D3	pregnancy	1	0		37	Abdominal delivery	1	/	2.25		1
1	ET	1	/	/	2261	/	0	0	/	4.780	252.000	12.620	14	4	14	12	800	9	IVF	D3	pregnancy	1	0	Early spontaneous abortion			0
1	ET	1	/	/	2283	/	0	0	/	5.210	49.500	3.870	9	2	9	9	525	7	ICSI	D3	Biochemical pregnancy	0	1				0
1	ET	1	/	/	2308	/	1	0	/	4.84	33.61	11.34	17	2	16	11	1650	11	IVF	D5	pregnancy	1	0		39	Abdominal delivery	1	/	3.45
1	ET	1	/	/	2313	/	0	0	/	9.220	26.760	13.370	18	3	16	15	1350	9	IVF	D3	pregnancy	1	0		38	Abdominal delivery	1	/	2.6
1	ET	1	/	/	2315	/	0	0	/	5.680	47.550	16.220	7	0	4	11	1500	10	ICSI	D3	pregnancy	1	0	Early spontaneous abortion			0
1	ET	1	/	/	2322	/	0	0	/	6.530	41.080	30.450	17	9	17	11.5	1875	12	ICSI	D5	pregnancy	1	0		39	Eutocia	1	/	2.85
1	ET	1	/	/	2441	/	0	0	/	9.160	23.300	2.560	9	5	9	13	4950	16	ICSI	D3	non-pregnancy	0	0				0
1	ET	1	/	/	2458	/	1	0	/	4.490	79.840	8.870	10	5	9	11	1737.5	11	IVF	D5	non-pregnancy	0	0				0
1	ET	1	/	/	2470	/	2	0	/	6.880	32.890	3.640	10	1	9	8	1650	11	IVF	D3	pregnancy	1	0		39	Abdominal delivery	1	/	3.3
1	ET	1	/	/	2513	/	0	0	/	10.100	50.230	11.470	14	4	14	11	1187.5	11	ICSI	D3	non-pregnancy	0	0				0
1	ET	1	/	/	2527	/	0	0	/	6.930	35.940	6.550	17	1	12	13	1750	12	ICSI	D3	pregnancy	1	0		38	Abdominal delivery	1	/	2.6
1	ET	1	/	/	2602	/	1	0	/	7.080	33.080	8.330	8	6	8	14	2000	10	ICSI	D3	pregnancy	1	0	Early spontaneous abortion			0
1	ET	1	/	/	2651	/	0	0	/	6.370	61.040	8.170	12	3	11	10	1725	10	IVF	D5	pregnancy	1	0		38	Eutocia	1	/	2.75
1	ET	1	/	/	2653	/	0	0	/	6.860	46.450	17.730	21	6	21	12	912.5	8	IVF	D5	pregnancy	1	0		37	Eutocia	1	/	2.5
1	ET	1	/	/	2736	/	3	1	/	6.460	70.760	9.250	7	2	7	13	1925	13	ICSI	D3	pregnancy	1	0		36	Eutocia	1	/	3.45
1	ET	1	/	/	2748	/	1	1	/	3.490	47.710	3.770	11	1	9	12	1500	12	IVF	D3	non-pregnancy	0	0				0
1	ET	1	/	/	2781	/	1	0	/	5.260	196.000	14.230	13	4	9	8	1725	11	IVF	D3	pregnancy	1	0		39	Eutocia	1	/	2.8
1	ET	1	/	/	2784	/	0	0	/	7.440	15.490	10.660	15	3	14	11	1300	10	IVF	D5	pregnancy	1	0		38	Eutocia	1	/	3.25
1	ET	1	/	/	2789	/	0	0	/	4.350	59.720	4.400	22	14	21	13	1400	9	IVF	D5	pregnancy	1	0		37	Abdominal delivery	1	/	2.85
1	ET	1	/	/	2808	/	0	0	/	5.030	24.970	9.850	19	7	16	13	1450	11	ICSI	D3	pregnancy	1	0		39	Eutocia	1	/	3.7
1	ET	1	/	/	2988	/	0	0	/	7.890	64.420	20.070	15	5	15	13.5	1425	11	IVF	D3	pregnancy	1	0		37	Abdominal delivery	1	/	2.8
1	ET	1	/	/	3000	/	0	0	/	5.580	28.490	8.140	15	6	15	12	800	8	IVF	D3	pregnancy	1	0		40	Eutocia	1	/	3.5
1	ET	1	/	/	3284	/	0	0	/	4.430	31.880	3.350	11	4	10	17	1500	10	IVF	D3	non-pregnancy	0	0				0
1	ET	1	/	/	3378	/	0	0	/	4.860	32.210	4.550	12	2	9	10	1600	11	IVF	D3	pregnancy	1	0	Late abortion			0
1	ET	1	/	/	3384	/	0	0	/	6.070	55.150	15.060	14	1	14	16	1650	11	IVF	D3	pregnancy	1	0		37	Eutocia	1	/	2.7
1	ET	1	/	/	3542	/	0	0	/	7.520	50.220	19.280	15	0	8	13	675	9	IVF	D3	non-pregnancy	0	0				0
1	ET	1	/	/	3619	/	0	0	/	6.690	185.400	7.030	20	4	12	10.5	1350	9	ICSI	D3	pregnancy	1	0		39	Abdominal delivery	1	/	3.2
1	ET	1	/	/	3818	/	0	0	/	4.990	42.220	10.510	17	2	16	9	1837.5	14	IVF	D3	pregnancy	1	0		35	Abdominal delivery	1	/	2.4		1
1	ET	1	/	/	3846.5	/	0	0	/	2.750	40.530	24.420	11	4	11	9	587.5	9	IVF	D5	pregnancy	1	0		38	Eutocia	1	/	3.1
1	ET	1	/	/	3927	/	2	1	/	5.150	73.550	15.730	19	8	16	14	1100	11	IVF	D3	pregnancy	1	0		39	Eutocia	1	/	3.5
1	ET	1	/	/	3934	/	0	0	/	3.850	36.710	4.970	14	5	10	11	3675	21	IVF	D3	pregnancy	1	0	Late abortion			0
1	ET	1	/	/	4102	/	0	0	/	2.740	178.000	8.840	18	5	17	13	1900	10	IVF	D5	pregnancy	1	0		39	Eutocia	1	/	3.5
1	ET	1	/	/	4129	/	0	0	/	7.190	144.000	8.260	17	10	14	17	3525	15	IVF	D5	pregnancy	1	0	Late abortion			0
1	ET	1	/	/	4225	/	1	0	/	4.760	64.290	11.580	16	8	16	10	1650	11	IVF	D3	pregnancy	1	0	Early spontaneous abortion			0
1	ET	1	/	/	4300	/	0	0	/	4.920	23.230	5.340	15	3	10	13	1500	10	IVF	D3	non-pregnancy	0	0				0
1	ET	1	/	/	4434.1	/	0	0	/	5.020	34.960	6.380	19	6	18	13	1675	11	ICSI	D3	pregnancy	1	0		39	Eutocia	1	/	3.9
1	ET	1	/	/	4497	/	0	0	/	5.830	62.890	21.930	17	0	17	15.5	1200	10	IVF	D3	non-pregnancy	0	0				0
1	ET	1	/	/	4500	/	0	0	/	6.000	23.370	9.990	12	7	11	10	1650	11	ICSI	D3	pregnancy	1	0		37	Eutocia	1	/	2.5
1	ET	1	/	/	4596	/	1	0	/	5.680	47.550	16.220	25	5	23	10	1350	9	ICSI	D5	pregnancy	1	0		39	Abdominal delivery	1	/	3.45
1	ET	1	/	/	4725	/	0	0	/	5.210	51.480	12.750	24	3	16	11	2050	11	ICSI	D3	pregnancy	1	0		38	Eutocia	1	/	2.6
1	ET	1	/	/	4943.5	/	0	0	/	5.110	29.330	4.710	13	9	13	8	1600	12	IVF	D3	pregnancy	1	0		40	Eutocia	1	/	3.35
1	ET	1	/	/	5013	/	0	0	/	4.930	70.040	6.450	14	3	11	12	1350	9	ICSI	D5	pregnancy	1	0		40	Eutocia	1	/	3.65
1	ET	1	/	/	5035	/	0	0	/	7.380	36.230	12.190	15	1	12	12	1650	12	ICSI	D3	non-pregnancy	0	0				0
1	ET	1	/	/	5220	/	0	0	/	7.900	41.010	15.500	20	2	18	13	1450	11	IVF	D5	non-pregnancy	0	0				0
1	ET	1	/	/	5952	/	0	0	/	6.960	31.100	20.080	14	1	10	12	1350	9	IVF	D3	Biochemical pregnancy	0	1				0
1	ET	1	/	/	6375	/	1	0	/	7.730	21.180	7.260	21	10	19	8.5	1350	9	IVF	D5	pregnancy	1	0		39	Eutocia	1	/	3.3
1	ET	1	/	/	6533	/	0	0	/	5.830	32.520	13.400	18	2	18	10	1212.5	9	ICSI	D3	pregnancy	1	0		37	Abdominal delivery	1	/	3.15
1	ET	1	/	/	7432	/	0	0	/	6.720	14.570	9.560	10	1	10	12	2450	16	IVF	D3	pregnancy	1	0		38	Abdominal delivery	1	/	4	1
1	ET	1	/	/	7520	/	0	0	/	7.770	56.850	14.870	18	3	16	11	2474	18	IVF	D3	non-pregnancy	0	0				0
1	ET	1	/	/	7718	/	0	0	/	6.140	60.670	7.030	10	1	10	9	2475	11	IVF	D3	pregnancy	1	0		38	Eutocia	1	/	2.9
1	ET	1	/	/	8257	/	1	0	/	4.110	36.560	3.100	16	3	11	11	1500	9	IVF	D3	non-pregnancy	0	0				0
1	ET	1	/	/	8533	/	0	0	/	7.250	49.420	10.760	10	1	10	9	1650	11	ICSI	D3	pregnancy	1	0		39	Eutocia	1	/	3.2
1	ET	1	/	/	12690	/	1	0	/	7.560	23.930	19.080	13	8	13	14	1950	13	IVF	D3	pregnancy	1	0		39	Abdominal delivery	1	/	3.4
2	ET	0	/	/	617.8	/	2	0	/	6.600	43.000	3.020	7	2	6	14	2287.5	13	IVF	D3	pregnancy	1	0		44	Abdominal delivery	1	/	3.8
2	ET	0	/	/	697.1	/	1	1	/	8.280	39.160	2.650	6	0	5	8	2700	9	IVF	D3	non-pregnancy	0	0				0
2	ET	0	/	/	733.6	/	2	0	/	6.600	43.000	3.020	8	0	7	14	3875	17	IVF	D3	non-pregnancy	0	0				0
2	ET	0	/	/	750.1	/	1	0	/	5.310	19.630	4.200	11	2	10	12	2625	11	IVF	D3	pregnancy	1	0		38	Abdominal delivery	1	/	3.5
2	ET	0	/	/	846	/	0	0	/	5.260	21.180	1.880	8	0	7	12	1312.5	8	IVF	D3	non-pregnancy	0	0				0
2	ET	0	/	/	877.2	/	0	0	/	9.140	57.850	6.090	6	1	5	13	4237.5	16	IVF	D3	non-pregnancy	0	0				0
2	ET	0	/	/	895.4	/	0	0	/	6.200	29.450	5.290	6	1	6	9.5	2400	9	IVF	D3	pregnancy	1	0		37	Abdominal delivery	1	/	3.03
2	ET	0	/	/	951.7	/	2	1	/	6.860	16.620	4.160	9	1	8	10	1875	11	IVF	D3	Biochemical pregnancy	0	1				0
2	ET	0	/	/	1018	/	1	1	/	6.080	66.800	4.320	7	2	6	13.5	2325	11	IVF	D3	non-pregnancy	0	0				0
2	ET	0	/	/	1031	/	3	0	/	5.130	25.080	2.840	8	0	2	10	1950	11	IVF	D3	non-pregnancy	0	0				0
2	ET	0	/	/	1054	/	0	0	/	4.290	47.310	2.760	11	5	9	11	1800	8	IVF	D3	Biochemical pregnancy	0	1				0
2	ET	0	/	/	1068	/	2	1	/	5.610	36.520	4.170	9	3	8	10	2250	11	IVF	D5	pregnancy	1	0		38	Eutocia	1	/	3.55
2	ET	0	/	/	1100	/	0	0	/	8.080	42.470	6.310	7	3	6	14	2725	13	IVF	D3	pregnancy	1	0		40	Abdominal delivery	1	/	3.1
2	ET	0	/	/	1106	/	0	0	/	7.220	32.320	3.300	7	1	7	13	3075	11	IVF	D3	non-pregnancy	0	0				0
2	ET	0	/	/	1132	/	1	0	/	4.900	26.170	2.940	15	5	12	12	2275	9	IVF	D3	pregnancy	1	0		39	Abdominal delivery	1	/	3.8
2	ET	0	/	/	1133	/	0	0	/	6.490	30.770	12.830	17	2	14	15	2962.5	19	ICSI	D3	pregnancy	1	0		40	Eutocia	1	/	3.4
2	ET	0	/	/	1139	/	1	1	/	7.530	16.700	7.300	6	0	5	12	2175	11	IVF	D3	pregnancy	1	0		40	Eutocia	1	/	3.9
2	ET	0	/	/	1154	/	0	0	/	6.370	124.000	3.260	7	0	6	12	1250	10	IVF	D3	non-pregnancy	0	0				0
2	ET	0	/	/	1171	/	0	0	/	6.630	37.680	6.730	9	5	8	12	2150	12	IVF	D3	pregnancy	1	0		37	Eutocia	1	/	2.5
2	ET	0	/	/	1203	/	0	0	/	6.450	17.460	3.140	7	0	6	16	2325	11	ICSI	D3	non-pregnancy	0	0				0
2	ET	0	/	/	1339	/	1	1	/	9.400	22.880	6.110	8	8	8	11	1912.5	10	IVF	D3	pregnancy	1	0	Early spontaneous abortion			0
2	ET	0	/	/	1342	/	0	0	/	4.890	60.330	1.830	10	2	7	15	1875	9	IVF	D3	pregnancy	1	0		37	Abdominal delivery	1	/	3.2
2	ET	0	/	/	1348	/	0	0	/	5.290	56.570	9.390	8	2	8	14.5	1950	13	ICSI	D3	pregnancy	1	0		41	Abdominal delivery	1	/	3.45
2	ET	0	/	/	1362	/	0	0	/	6.390	25.580	6.050	7	0	6	13	2325	12	IVF	D3	pregnancy	1	0		38	Eutocia	1	/	3
2	ET	0	/	/	1389	/	2	1	/	5.350	28.720	3.290	18	5	13	17	1800	12	IVF	D5	pregnancy	1	0		39	Eutocia	1	/	3.1
2	ET	0	/	/	1429	/	0	0	/	3.880	30.000	3.150	14	6	11	10.5	1500	10	IVF	D3	pregnancy	1	0	Early spontaneous abortion			0
2	ET	0	/	/	1450	/	0	0	/	12.020	51.990	5.470	6	2	5	14	2400	9	ICSI	D3	pregnancy	1	0		40	Eutocia	1	/	3.65
2	ET	0	/	/	1518	/	1	1	/	8.490	25.540	8.800	12	0	10	12	1525	10	IVF	D3	non-pregnancy	0	0				0
2	ET	0	/	/	1521	/	0	0	/	8.950	33.240	4.200	9	6	9	13.5	2075	13	IVF	D5	Biochemical pregnancy	0	1				0
2	ET	0	/	/	1524	/	1	0	/	5.360	37.480	3.730	10	3	9	10.5	1200	8	ICSI	D5	pregnancy	1	0		39	Eutocia	1	/	3.4
2	ET	0	/	/	1530	/	0	0	/	6.920	52.700	8.140	14	3	12	16	2750	12	ICSI	D3	pregnancy	1	0		39	Eutocia	1	/	2.8
2	ET	0	/	/	1531	/	0	0	/	4.860	101.000	4.250	12	1	10	15	1000	8	IVF	D3	pregnancy	1	0	Late abortion			0
2	ET	0	/	/	1559	/	3	1	/	2.970	81.430	4.980	8	0	7	8	1800	9	IVF	D3	pregnancy	1	0		39	Eutocia	1	/	3.2
2	ET	0	/	/	1590	/	0	0	/	7.380	33.020	8.250	12	1	12	13	1687.5	9	IVF	D3	Biochemical pregnancy	0	1				0
2	ET	0	/	/	1594	/	2	1	/	5.180	125.000	4.980	10	0	9	14	1150	12	IVF	D3	non-pregnancy	0	0				0
2	ET	0	/	/	1607	/	1	0	/	5.600	56.740	10.480	8	0	7	11.5	1200	10	IVF	D3	non-pregnancy	0	0				0
2	ET	0	/	/	1615	/	2	1	/	6.210	198.000	2.910	12	4	11	13.5	2725	11	IVF	D5	non-pregnancy	0	0				0
2	ET	0	/	/	1620	/	1	1	/	6.320	19.070	5.320	12	0	10	15	1162.5	9	IVF	D3	Biochemical pregnancy	0	1				0
2	ET	0	/	/	1629	/	1	1	/	9.740	38.350	5.000	13	4	12	16	2250	13	IVF	D3	pregnancy	1	0		40	Eutocia	1	/	4.7	1
2	ET	0	/	/	1644	/	0	0	/	9.850	47.530	5.840	7	0	6	10	1800	12	IVF	D3	Biochemical pregnancy	0	1				0
2	ET	0	/	/	1650	/	0	0	/	5.690	81.700	4.510	6	2	6	12	2900	10	IVF	D3	non-pregnancy	0	0				0
2	ET	0	/	/	1662	/	0	0	/	8.090	19.820	5.200	19	4	17	12	2475	11	ICSI	D3	non-pregnancy	0	0				0
2	ET	0	/	/	1672	/	1	0	/	7.150	36.560	5.020	10	1	7	13	2625	13	IVF	D3	pregnancy	1	0		36	Abdominal delivery	1	/	2.25		1
2	ET	0	/	/	1708	/	0	0	/	7.810	33.120	2.580	9	2	7	12	2700	13	IVF	D3	non-pregnancy	0	0				0
2	ET	0	/	/	1736	/	1	0	/	5.860	20.740	3.160	14	6	9	9	2000	11	ICSI	D5	pregnancy	1	0		35	Eutocia	1	/	1.75		1
2	ET	0	/	/	1738	/	1	0	/	4.640	10.920	4.170	15	2	8	14	2150	12	IVF	D3	non-pregnancy	0	0				0
2	ET	0	/	/	1739	/	0	0	/	6.640	32.910	5.620	9	4	8	16	1950	11	ICSI	D5	pregnancy	1	0		36	Abdominal delivery	1	/	2.65
2	ET	0	/	/	1748	/	1	0	/	6.990	22.560	3.570	23	1	20	11	1500	10	IVF	D3	pregnancy	1	0		40	Eutocia	1	/	3.6
2	ET	0	/	/	1750	/	0	0	/	7.710	33.080	8.840	12	1	12	12	1650	11	IVF	D3	non-pregnancy	0	0				0
2	ET	0	/	/	1764	/	0	0	/	5.480	72.120	4.380	11	1	7	17	2025	11	ICSI	D3	pregnancy	1	0		38	Eutocia	1	/	2.8
2	ET	0	/	/	1791	/	0	0	/	6.800	33.210	7.350	7	0	5	11	2375	14	ICSI	D3	pregnancy	1	0		40	Eutocia	1	/	2.8
2	ET	0	/	/	1796	/	0	0	/	8.720	36.250	7.290	16	6	15	15	2050	12	IVF	D5	pregnancy	1	0		40	Abdominal delivery	1	/	3.4
2	ET	0	/	/	1812	/	0	0	/	6.370	38.150	6.770	7	2	7	12	1062.5	10	IVF	D3	non-pregnancy	0	0				0
2	ET	0	/	/	1817	/	0	0	/	6.570	43.560	1.890	9	0	8	11	1850	10	IVF	D3	non-pregnancy	0	0				0
2	ET	0	/	/	1817	/	0	0	/	6.510	37.740	5.180	8	1	4	12	1650	11	IVF	D3	Biochemical pregnancy	0	1				0
2	ET	0	/	/	1834	/	1	0	/	9.870	45.840	4.640	7	3	6	12	3700	13	IVF	D3	pregnancy	1	0		39	Abdominal delivery	1	/	2.52
2	ET	0	/	/	1912	/	0	0	/	5.340	23.770	3.980	6	1	5	11	1650	11	IVF	D3	non-pregnancy	0	0				0
2	ET	0	/	/	1922	/	2	2	/	5.930	83.770	7.390	18	1	17	14.5	1750	11	IVF	D3	pregnancy	1	0		40	Eutocia	1	/	2.9
2	ET	0	/	/	1939	/	0	0	/	6.440	51.490	4.810	10	1	7	15.5	2550	13	IVF	D3	Biochemical pregnancy	0	1				0
2	ET	0	/	/	1967	/	0	0	/	7.530	55.490	4.330	9	4	9	16	2025	9	IVF	D3	non-pregnancy	0	0				0
2	ET	0	/	/	1967	/	3	0	/	5.650	66.000	2.090	13	7	13	12	1500	10	ICSI	D5	pregnancy	1	0		39	Abdominal delivery	1	/	3.35
2	ET	0	/	/	1972	/	1	0	/	4.410	58.870	6.710	8	3	6	15	2662.5	11	ICSI	D3	pregnancy	1	0		39	Eutocia	1	/	2.95
2	ET	0	/	/	1990	/	0	0	/	6.100	41.390	2.910	14	6	14	15	1500	11	IVF	D5	Biochemical pregnancy	0	1				0
2	ET	0	/	/	2000	/	3	0	/	6.780	44.330	5.680	10	6	9	13	2925	11	IVF	D3	non-pregnancy	0	0				0
2	ET	0	/	/	2006	/	1	0	/	5.240	72.950	4.130	11	1	10	12.5	2512.5	11	IVF	D3	non-pregnancy	0	0				0
2	ET	0	/	/	2040	/	1	1	/	5.150	45.740	3.500	7	0	6	14	1912.5	11	IVF	D3	pregnancy	1	0		38	Eutocia	1	/	2.9
2	ET	0	/	/	2041	/	2	1	/	4.250	45.790	4.930	9	4	7	16	2437.5	12	ICSI	D3	pregnancy	1	0	Early spontaneous abortion			0
2	ET	0	/	/	2050	/	1	0	/	5.810	29.730	6.230	14	6	12	13	1500	10	IVF	D5	pregnancy	1	0		39	Eutocia	1	/	3.15
2	ET	0	/	/	2066	/	1	0	/	7.230	33.790	9.490	16	2	13	11	1500	10	IVF	D3	non-pregnancy	0	0				0
2	ET	0	/	/	2068	/	0	0	/	8.160	51.220	7.200	13	1	13	7	2400	10	IVF	D3	non-pregnancy	0	0				0
2	ET	0	/	/	2072	/	0	0	/	8.530	54.290	5.150	11	1	9	13	1500	10	ICSI	D3	pregnancy	1	0		38	Eutocia	1	/	2.75
2	ET	0	/	/	2093	/	0	0	/	6.070	33.460	7.850	7	2	6	16.5	3825	14	IVF	D3	pregnancy	1	0		38	Eutocia	1	/	3.5
2	ET	0	/	/	2135	/	0	0	/	5.980	19.730	6.740	9	4	9	16	1875	11	IVF	D3	pregnancy	1	0		39	Abdominal delivery	1	/	3.1
2	ET	0	/	/	2135	/	0	0	/	7.540	24.670	4.690	17	5	14	12	1650	11	IVF	D5	pregnancy	1	0		38	Eutocia	1	/	3.5
2	ET	0	/	/	2150	/	0	0	/	7.350	46.220	6.060	13	5	12	14	1500	10	IVF	D3	non-pregnancy	0	0				0
2	ET	0	/	/	2165	/	2	1	/	8.710	27.160	3.420	9	2	8	12	2100	12	IVF	D3	pregnancy	1	0		38	Eutocia	1	/	2.5
2	ET	0	/	/	2182	/	1	0	/	5.720	36.560	4.550	8	1	8	14.5	1300	10	IVF	D3	Biochemical pregnancy	0	1				0
2	ET	0	/	/	2222	/	1	0	/	9.680	19.630	9.230	17	3	13	10	1612.5	12	IVF	D3	Biochemical pregnancy	0	1				0
2	ET	0	/	/	2222	/	3	0	/	5.130	25.080	2.840	9	3	5	12	1050	7	IVF	D3	pregnancy	1	0		39	Eutocia	1	/	3.6
2	ET	0	/	/	2223	/	0	0	/	5.620	36.230	8.570	16	6	16	15	2300	11	IVF	D5	Biochemical pregnancy	0	1				0
2	ET	0	/	/	2225	/	1	0	/	6.130	34.830	4.780	14	6	13	10.5	2300	10	IVF	D5	non-pregnancy	0	0				0
2	ET	0	/	/	2247	/	1	1	/	5.660	31.940	7.370	13	4	13	11	1050	7	IVF	D3	pregnancy	1	0	Early spontaneous abortion			0
2	ET	0	/	/	2253	/	1	0	/	6.810	57.690	7.760	13	4	12	11	1250	11	IVF	D3	pregnancy	1	0		40	Eutocia	1	/	2.9
2	ET	0	/	/	2254	/	2	1	/	4.960	15.290	3.560	19	2	17	6	1725	11	IVF	D3	non-pregnancy	0	0				0
2	ET	0	/	/	2294	/	0	0	/	8.230	44.940	6.310	8	1	6	11	2025	11	IVF	D3	pregnancy	1	0		39	Eutocia	1	/	3.5
2	ET	0	/	/	2305	/	1	0	/	8.870	104.100	15.640	9	2	9	8.5	1575	10	IVF	D3	Biochemical pregnancy	0	1				0
2	ET	0	/	/	2315	/	1	0	/	6.100	22.620	5.680	8	1	8	10	2000	10	IVF	D3	pregnancy	1	0		38	Abdominal delivery	1	/	2.85
2	ET	0	/	/	2321	/	0	0	/	4.750	23.000	3.780	14	6	14	12.5	2175	11	IVF	D5	pregnancy	1	0		40	Abdominal delivery	1	/	3.5
2	ET	0	/	/	2344	/	0	0	/	4.990	14.190	2.950	12	4	12	12	1425	10	IVF	D5	pregnancy	1	0		40	Abdominal delivery	1	/	3.8
2	ET	0	/	/	2360	/	0	0	/	5.070	38.590	4.680	23	1	20	12	2425	10	IVF	D3	pregnancy	1	0	Early spontaneous abortion			0
2	ET	0	/	/	2376	/	1	1	/	5.900	36.640	9.840	9	2	8	11	1725	11	IVF	D5	pregnancy	1	0		38	Eutocia	1	/	2.8
2	ET	0	/	/	2381	/	0	0	/	6.930	25.900	4.740	16	3	15	7	1350	9	IVF	D5	pregnancy	1	0		40	Eutocia	1	/	3.25
2	ET	0	/	/	2396	/	0	0	/	6.170	93.000	1.800	15	1	13	13	2062.5	12	IVF	D3	non-pregnancy	0	0				0
2	ET	0	/	/	2399	/	0	0	/	6.640	22.000	6.050	19	2	15	15	2250	10	IVF	D3	Biochemical pregnancy	0	1				0
2	ET	0	/	/	2418	/	0	0	/	7.540	84.520	2.590	11	2	9	10	1800	9	IVF	D3	non-pregnancy	0	0				0
2	ET	0	/	/	2419	/	0	0	/	7.470	30.220	5.300	12	1	10	10.5	1800	12	IVF	D5	non-pregnancy	0	0				0
2	ET	0	/	/	2431	/	0	0	/	6.700	36.680	3.650	14	1	7	11	2250	13	IVF	D3	Biochemical pregnancy	0	1				0
2	ET	0	/	/	2434	/	0	0	/	5.570	76.000	5.040	16	2	16	13	1000	10	IVF	D3	pregnancy	1	0		38	Eutocia	1	/	3.35
2	ET	0	/	/	2452.3	/	1	0	/	5.600	18.710	7.620	27	1	24	13.5	775	9	ICSI	D5	non-pregnancy	0	0				0
2	ET	0	/	/	2519	/	0	0	/	6.200	28.080	6.070	9	3	9	8	1200	8	ICSI	D3	pregnancy	1	0		40	Eutocia	1	/	3.25
2	ET	0	/	/	2520	/	0	0	/	6.390	37.060	8.400	15	2	11	14	1387.5	11	IVF	D3	pregnancy	1	0		40	Abdominal delivery	1	/	3.4
2	ET	0	/	/	2538	/	3	0	/	6.110	36.400	4.870	12	2	12	15	2550	11	IVF	D3	non-pregnancy	0	0				0
2	ET	0	/	/	2539	/	0	0	/	9.380	42.520	8.660	10	4	9	11	1500	10	IVF	D3	non-pregnancy	0	0				0
2	ET	0	/	/	2542	/	2	0	/	7.380	40.550	5.910	9	3	6	12	1650	11	IVF	D3	non-pregnancy	0	0				0
2	ET	0	/	/	2545	/	1	0	/	5.500	23.100	3.490	13	6	13	14	1237.5	11	IVF	D3	non-pregnancy	0	0				0
2	ET	0	/	/	2555	/	0	0	/	5.480	8.930	4.640	7	0	7	9	1837.5	10	IVF	D3	non-pregnancy	0	0				0
2	ET	0	/	/	2555	/	0	0	/	7.070	42.770	10.560	21	0	16	17	2625	13	IVF	D3	non-pregnancy	0	0				0
2	ET	0	/	/	2568	/	1	1	/	5.540	23.330	5.100	11	1	7	12	1325	11	ICSI	D3	non-pregnancy	0	0				0
2	ET	0	/	/	2582	/	0	0	/	5.990	54.000	2.480	27	2	19	11	1200	8	IVF	D5	pregnancy	1	0		39	Eutocia	1	/	3.5
2	ET	0	/	/	2591	/	0	0	/	9.110	32.400	10.760	12	5	9	14	1462.5	10	IVF	D5	non-pregnancy	0	0				0
2	ET	0	/	/	2620	/	1	1	/	5.600	45.750	4.620	21	3	20	9	1062.5	10	IVF	D3	non-pregnancy	0	0				0
2	ET	0	/	/	2642	/	2	2	/	8.790	6.900	4.990	9	3	7	15	2550	13	IVF	D3	pregnancy	1	0		40	Eutocia	1	/	3.35
2	ET	0	/	/	2659	/	0	0	/	5.720	39.070	6.980	12	0	9	10	1700	10	IVF	D3	pregnancy	1	0		39	Abdominal delivery	1	/	2.95
2	ET	0	/	/	2673	/	3	1	/	7.910	27.870	2.060	12	5	8	9	1150	9	IVF	D3	non-pregnancy	0	0				0
2	ET	0	/	/	2678	/	1	0	/	7.050	29.660	6.250	14	0	12	9	2287.5	14	IVF	D3	non-pregnancy	0	0				0
2	ET	0	/	/	2682	/	1	0	/	5.650	42.530	6.700	18	9	16	9	1575	10	IVF	D5	non-pregnancy	0	0				0
2	ET	0	/	/	2699	/	0	0	/	5.630	15.940	3.630	11	2	9	12	1312.5	10	ICSI	D3	non-pregnancy	0	0				0
2	ET	0	/	/	2704	/	1	0	/	5.250	71.510	3.740	16	2	14	15	2225	11	IVF	D3	pregnancy	1	0		40	Abdominal delivery	1	/	3.65
2	ET	0	/	/	2716	/	0	0	/	9.850	47.530	5.840	14	0	11	12	2725	11	IVF	D3	non-pregnancy	0	0				0
2	ET	0	/	/	2719	/	0	0	/	6.680	39.410	4.760	14	10	14	16	1650	11	IVF	D5	pregnancy	1	0		39	Abdominal delivery	1	/	3.5
2	ET	0	/	/	2728	/	0	0	/	7.000	141.000	2.400	11	4	10	12	1200	8	IVF	D3	pregnancy	1	0	Early spontaneous abortion			0
2	ET	0	/	/	2736	/	0	0	/	7.570	38.310	9.090	17	2	15	13	1350	12	IVF	D3	non-pregnancy	0	0				0
2	ET	0	/	/	2738	/	0	0	/	7.330	38.120	5.230	15	3	11	7	1350	9	IVF	D3	pregnancy	1	0	Early spontaneous abortion			0
2	ET	0	/	/	2739	/	0	0	/	7.800	24.940	9.960	17	1	10	12	1012.5	9	IVF	D3	non-pregnancy	0	0				0
2	ET	0	/	/	2764	/	0	0	/	7.790	25.200	9.220	17	8	17	15	2550	14	IVF	D3	pregnancy	1	0		38	Eutocia	1	/	3.7
2	ET	0	/	/	2764	/	3	1	/	6.940	43.020	4.530	13	2	13	15	3300	12	IVF	D3	pregnancy	1	0		39	Abdominal delivery	1	/	3.3
2	ET	0	/	/	2767	/	1	0	/	6.130	53.610	5.150	11	7	11	14	2950	15	IVF	D3	pregnancy	1	0		39	Eutocia	1	/	3.65
2	ET	0	/	/	2772	/	0	0	/	6.860	52.450	6.060	6	3	6	12	3375	11	IVF	D3	pregnancy	1	0		34	Abdominal delivery	1	/	1.9		1
2	ET	0	/	/	2773	/	1	0	/	7.390	36.450	2.430	13	4	12	13	2475	11	IVF	D3	pregnancy	1	0		41	Abdominal delivery	1	/	4.05	1
2	ET	0	/	/	2774	/	0	0	/	7.390	35.920	7.270	23	8	23	16	2250	12	IVF	D5	pregnancy	1	0		40	Eutocia	1	/	3.2
2	ET	0	/	/	2795	/	1	0	/	6.580	25.710	5.160	15	0	10	17	3450	15	IVF	D3	non-pregnancy	0	0				0
2	ET	0	/	/	2826	/	0	0	/	6.340	33.450	4.830	26	8	26	13	2250	12	IVF	D3	pregnancy	1	0		39	Eutocia	1	/	3.05
2	ET	0	/	/	2829	/	0	0	/	10.480	16.000	5.680	11	2	10	14	2925	11	IVF	D3	pregnancy	1	0	Early spontaneous abortion			0
2	ET	0	/	/	2841	/	2	1	/	7.310	63.000	4.280	19	9	18	15	2850	12	IVF	D3	pregnancy	1	0		37	Eutocia	1	/	3.5
2	ET	0	/	/	2848	/	1	0	/	4.740	38.250	3.180	15	1	12	12	1012.5	9	IVF	D3	pregnancy	1	0		38	Eutocia	1	/	3
2	ET	0	/	/	2850	/	2	1	/	6.640	33.220	5.440	17	5	15	10	900	6	IVF	D3	pregnancy	1	0		40	Eutocia	1	/	3.35
2	ET	0	/	/	2868	/	0	0	/	7.530	75.840	6.130	10	0	7	13.5	1450	10	IVF	D3	pregnancy	1	0		30	Abdominal delivery	1	/	1.25		1
2	ET	0	/	/	2883	/	0	0	/	4.510	18.910	9.740	18	4	15	15	1350	9	ICSI	D3	non-pregnancy	0	0				0
2	ET	0	/	/	2889	/	1	1	/	5.750	44.620	7.160	7	0	7	14	1650	10	IVF	D3	non-pregnancy	0	0				0
2	ET	0	/	/	2896	/	0	0	/	7.300	27.410	5.460	11	2	11	12.5	1500	11	IVF	D3	pregnancy	1	0		39	Eutocia	1	/	3.25
2	ET	0	/	/	2896	/	0	0	/	9.680	39.890	7.550	14	6	13	11	2625	12	IVF	D3	non-pregnancy	0	0				0
2	ET	0	/	/	2904	/	0	0	/	6.680	39.360	4.270	17	1	15	10	2825	11	IVF	D3	non-pregnancy	0	0				0
2	ET	0	/	/	2908	/	0	0	/	7.250	19.170	3.740	8	1	8	13	2137.5	11	ICSI	D3	non-pregnancy	0	0				0
2	ET	0	/	/	2919	/	0	0	/	5.770	57.600	2.220	11	5	9	14	3750	11	IVF	D3	pregnancy	1	0		37	Abdominal delivery	1	/	3.1
2	ET	0	/	/	2919	/	1	0	/	6.190	19.170	4.900	27	8	25	14	1100	11	IVF	D5	pregnancy	1	0		39	Eutocia	1	/	3.2
2	ET	0	/	/	2953	/	0	0	/	8.82	21.67	7.4	9	0	9	9	1800	8	ICSI	D3	non-pregnancy	0	0				0
2	ET	0	/	/	2968	/	0	0	/	8.430	29.440	4.300	18	3	13	11	2625	13	ICSI	D5	pregnancy	1	0		39	Abdominal delivery	1	/	3.53
2	ET	0	/	/	2970	/	0	0	/	4.850	51.470	3.030	23	2	19	9	2512.5	12	IVF	D3	non-pregnancy	0	0				0
2	ET	0	/	/	3000	/	1	0	/	6.230	35.670	6.940	19	7	17	17	1350	9	IVF	D3	non-pregnancy	0	0				0
2	ET	0	/	/	3003	/	0	0	/	6.860	32.960	6.670	12	3	12	13	2250	10	IVF	D3	pregnancy	1	0		39	Eutocia	1	/	3.4
2	ET	0	/	/	3006	/	0	0	/	5.460	235.000	6.410	12	1	11	6	2025	9	IVF	D3	non-pregnancy	0	0				0
2	ET	0	/	/	3010	/	0	0	/	4.790	30.540	3.340	6	2	6	14	1500	10	IVF	D3	pregnancy	1	0		30	Eutocia	1	/	1.5		1
2	ET	0	/	/	3012	/	0	0	/	5.290	35.090	8.590	17	1	15	15	1637.5	11	IVF	D3	non-pregnancy	0	0				0
2	ET	0	/	/	3025	/	0	0	/	6.090	50.130	3.570	6	2	5	11.5	2700	12	IVF	D3	non-pregnancy	0	0				0
2	ET	0	/	/	3085	/	0	0	/	6.800	53.520	6.710	15	1	13	13.5	2125	10	IVF	D3	pregnancy	1	0		39	Eutocia	1	/	2.85
2	ET	0	/	/	3210	/	0	0	/	5.780	44.000	7.000	11	1	11	11	1725	10	ICSI	D3	Biochemical pregnancy	0	1				0
2	ET	0	/	/	3217	/	1	1	/	7.580	59.850	6.650	16	1	15	14	1612.5	11	IVF	D3	pregnancy	1	0		39	Eutocia	1	/	3.6
2	ET	0	/	/	3269	/	3	0	/	6.960	268.000	3.200	7	3	7	10	2625	10	IVF	D3	non-pregnancy	0	0				0
2	ET	0	/	/	3338	/	0	0	/	11.580	22.460	7.700	11	5	11	11	2700	12	IVF	D3	pregnancy	1	0		40	Abdominal delivery	1	/	3.45
2	ET	0	/	/	3377	/	1	0	/	6.050	37.470	3.730	9	5	7	12	2250	10	IVF	D3	pregnancy	1	0		39	Abdominal delivery	1	/	2.65
2	ET	0	/	/	3541	/	0	0	/	5.240	48.890	14.550	13	1	11	12.5	825	9	IVF	D3	pregnancy	1	0		38	Eutocia	1	/	2.8
2	ET	0	/	/	3580	/	1	0	/	7.780	23.680	4.470	9	1	6	12	3000	10	ICSI	D3	pregnancy	1	0	Early spontaneous abortion			0
2	ET	0	/	/	3600	/	0	0	/	5.480	8.930	4.640	11	5	10	11	2275	10	ICSI	D3	pregnancy	1	0		39	Abdominal delivery	1	/	3.35
2	ET	0	/	/	3700	/	1	1	/	6.000	63.060	5.470	13	8	12	9	1875	9	IVF	D5	pregnancy	1	0		38	Eutocia	1	/	3.3
2	ET	0	/	/	3850	/	0	0	/	5.860	34.090	7.130	13	2	9	15.5	1762.5	10	IVF	D3	pregnancy	1	0	Late abortion			0
2	ET	0	/	/	3883	/	1	0	/	4.960	62.900	5.970	14	3	13	9	2025	11	IVF	D3	pregnancy	1	0		39	Eutocia	1	/	2.8
2	ET	0	/	/	3970	/	1	0	/	7.100	19.520	7.450	11	2	7	10	2000	10	ICSI	D3	non-pregnancy	0	0				0
2	ET	0	/	/	4233	/	0	0	/	7.610	37.600	3.890	17	7	15	13	2350	12	IVF	D5	pregnancy	1	0		37	Eutocia	1	/	2.55
2	ET	0	/	/	4280	/	0	0	/	4.820	26.950	6.780	22	1	19	15	975	9	IVF	D3	pregnancy	1	0		43	Eutocia	1	/	3.3
2	ET	0	/	/	4300	/	0	0	/	5.160	46.300	2.230	13	3	9	8	1650	11	IVF	D3	non-pregnancy	0	0				0
2	ET	0	/	/	4300	/	0	0	/	4.140	31.260	3.660	11	1	10	14	1575	10	IVF	D3	non-pregnancy	0	0				0
2	ET	0	/	/	4300	/	0	0	/	6.210	36.200	3.250	6	1	5	10	1425	10	ICSI	D3	pregnancy	1	0		37	Abdominal delivery	1	/	2.5
2	ET	0	/	/	4300	/	0	0	/	7.100	19.520	7.450	12	3	11	11	1500	10	ICSI	D3	pregnancy	1	0	Early spontaneous abortion			0
2	ET	0	/	/	4409	/	1	0	/	6.240	103.000	3.370	10	3	5	10	1500	10	IVF	D3	pregnancy	1	0	Late abortion			0
2	ET	0	/	/	4409	/	1	0	/	6.400	43.280	7.880	16	2	15	11	1950	10	IVF	D3	pregnancy	1	0		41	Eutocia	1	/	3.25
2	ET	0	/	/	4609	/	1	1	/	5.660	55.350	9.240	13	2	9	13	2375	11	IVF	D3	Biochemical pregnancy	0	1				0
2	ET	0	/	/	4611	/	1	0	/	7.840	81.520	5.830	19	4	18	10	1650	11	IVF	D3	non-pregnancy	0	0				0
2	ET	0	/	/	4620	/	0	0	/	5.270	32.670	3.990	9	5	9	17	2400	11	IVF	D5	pregnancy	1	0		38	Eutocia	1	/	3.4
2	ET	0	/	/	4764	/	1	0	/	6.710	44.230	5.500	11	0	8	10.5	1725	10	IVF	D3	non-pregnancy	0	0				0
2	ET	0	/	/	4767	/	0	0	/	6.850	40.170	9.410	22	8	20	15	1350	9	IVF	D3	pregnancy	1	0		33	Eutocia	1	/	2.1		1
2	ET	0	/	/	4774	/	0	0	/	6.840	25.080	5.220	14	7	12	18	1350	9	IVF	D3	pregnancy	1	0		40	Eutocia	1	/	3
2	ET	0	/	/	4844	/	0	0	/	7.200	23.850	3.970	18	3	18	12	1950	10	IVF	D3	non-pregnancy	0	0				0
2	ET	0	/	/	4850	/	0	0	/	7.480	27.030	5.880	14	1	11	13	2250	10	IVF	D3	non-pregnancy	0	0				0
2	ET	0	/	/	4928	/	0	0	/	5.010	29.930	14.540	16	3	15	12.5	1312.5	11	IVF	D3	pregnancy	1	0	Late abortion			0
2	ET	0	/	/	4947	/	0	0	/	5.840	48.430	5.080	15	3	13	13.5	1350	9	IVF	D5	pregnancy	1	0		40	Eutocia	1	/	3.1
2	ET	0	/	/	5182	/	0	0	/	6.200	40.850	7.920	13	6	13	9	850	8	IVF	D5	pregnancy	1	0		38	Eutocia	1	/	3.15
2	ET	0	/	/	5230	/	0	0	/	8.450	69.870	2.850	9	6	9	16	1687.5	9	IVF	D3	pregnancy	1	0		37	Abdominal delivery	1	/	2.9
2	ET	0	/	/	5284	/	0	0	/	6.880	20.360	6.180	13	2	13	11	1612.5	12	IVF	D3	non-pregnancy	0	0				0
2	ET	0	/	/	5325	/	0	0	/	7.700	41.560	4.260	11	2	8	10	1875	11	IVF	D3	non-pregnancy	0	0				0
2	ET	0	/	/	5548	/	1	0	/	7.560	32.700	8.500	14	4	13	11	1725	12	IVF	D3	non-pregnancy	0	0				0
2	ET	0	/	/	5618	/	0	0	/	7.150	55.440	11.940	17	9	13	18	2000	10	IVF	D3	pregnancy	1	0		39	Eutocia	1	/	3.15
2	ET	0	/	/	5815	/	1	0	/	10.720	32.730	7.830	11	1	6	14	2337.5	13	IVF	D3	pregnancy	1	0		39	Eutocia	1	/	3.4
2	ET	0	/	/	5876	/	0	0	/	7.320	19.100	5.620	15	0	14	11	1500	13	IVF	D3	Biochemical pregnancy	0	1				0
2	ET	0	/	/	5985	/	0	0	/	5.080	45.690	4.500	8	1	8	12	2200	11	IVF	D3	non-pregnancy	0	0				0
2	ET	0	/	/	6536	/	0	0	/	5.350	42.090	4.920	11	8	11	13	2700	12	IVF	D3	pregnancy	1	0		40	Eutocia	1	/	3
2	ET	0	/	/	6545	/	3	0	/	7.360	39.390	5.670	15	6	13	11	2200	11	ICSI	D3	non-pregnancy	0	0				0
2	ET	0	/	/	6730	/	0	0	/	5.870	32.830	3.520	12	3	12	12	2925	13	IVF	D3	pregnancy	1	0		36	Eutocia	1	/	3.2
2	ET	0	/	/	6810	/	2	1	/	0.902	329.100	0.769	12	4	11	11	1375	10	ICSI	D3	Biochemical pregnancy	0	1				0
2	ET	0	/	/	6870	/	0	0	/	7.040	24.460	4.030	10	5	10	11	3000	11	IVF	D3	pregnancy	1	0		40	Abdominal delivery	1	/	3.3
2	ET	0	/	/	7605	/	2	1	/	6.620	20.220	5.780	14	3	12	11	1650	11	IVF	D3	pregnancy	1	0	Early spontaneous abortion			0
2	ET	0	/	/	8218	/	0	0	/	6.690	37.210	5.740	11	1	8	15	1200	8	IVF	D3	non-pregnancy	0	0				0
2	ET	0	/	/	9150	/	1	0	/	6.610	38.580	8.800	15	3	14	11	1212.5	10	ICSI	D3	pregnancy	1	0		39	Eutocia	1	/	3.1
2	ET	0	/	/	9485	/	2	0	/	5.780	24.760	8.830	14	0	9	9	2100	11	IVF	D3	pregnancy	1	0		38	Abdominal delivery	1	/	3.4
2	ET	0	/	/	9805	/	2	0	/	7.460	32.170	8.560	22	10	20	13	1800	12	IVF	D3	pregnancy	1	0		39	Eutocia	1	/	2.7
2	ET	0	/	/	10850	/	0	0	/	7.520	39.440	4.560	13	1	11	12	1200	8	ICSI	D3	non-pregnancy	0	0				0
2	ET	0	/	/	10960	/	0	0	/	7.7	41.56	4.26	13	6	12	11	1500	10	IVF	D3	non-pregnancy	0	0				0
2	ET	0	/	/	11044	/	0	0	/	5.620	16.220	5.670	19	9	18	12	2250	12	IVF	D5	Biochemical pregnancy	0	1				0
2	ET	0	/	/	12890	/	0	0	/	6.240	48.360	4.800	12	6	12	10	1350	9	ICSI	D3	Biochemical pregnancy	0	1				0
2	ET	0	/	/	13470	/	0	0	/	4.610	16.830	6.900	12	5	10	10	1650	11	IVF	D3	pregnancy	1	0		41	Eutocia	1	/	3.3
2	ET	0	/	/	14130	/	0	0	/	6.970	41.470	6.200	16	6	12	11	1500	10	IVF	D3	non-pregnancy	0	0				0
2	ET	0	/	/	14490	/	0	0	/	6.670	28.370	6.020	12	5	10	15	1325	10	IVF	D3	non-pregnancy	0	0				0
2	ET	0	/	/	14570	/	2	0	/	8.390	23.600	8.000	15	5	13	10	1650	11	IVF	D3	pregnancy	1	0		40	Eutocia	1	/	4.2	1
3	FET	1	/	/	1635	/	0	0	/	6.89	37.95	6.38	12	5	12	13	3937.5	20	IVF	D3	non-pregnancy	0	0				0											0
3	FET	1	/	/	2602	/	1	0	/	7.08	33.08	8.33	8	6	8	14	2000	10	ICSI	D3	Biochemical pregnancy	0	1				0											0
3	FET	1	/	/	2365	/	0	0	/	8.76	46.44	2.94	8	4	8	13	225	1	IVF	D3	Biochemical pregnancy	0	1				0											0
3	FET	1	/	/	2931	/	0	0	/	8.63	19.59	8.1	20	5	18	13	1687.5	9	IVF	D3	non-pregnancy	0	0				0											0
3	FET	1	/	/	2230	/	0	0	/	5.49	42.17	5.78	17	2	10	9	1350	9	ICSI	D3	pregnancy	1	0		39	Eutocia	1	/	2.5
3	FET	1	/	/	2195	/	0	0	/	5.13	80.95	8.47	15	9	15	9	2025	9	IVF	D3	pregnancy	1	0		37	Eutocia	1	/	3
3	FET	1	/	/	2629	/	1	0	/	4.71	127.5	13.49	14	3	13	12	2025	12	IVF	D5	non-pregnancy	0	0				0											0
3	FET	1	/	/	1623	/	0	0	/	7.2	62.33	12.31	10	2	6	9	2000	10	IVF	D5	Biochemical pregnancy	0	1				0											0
3	FET	1	/	/	2626	/	0	0	/	6.96	270	5.19	15	4	13	14	2175	11	IVF	D5	non-pregnancy	0	0				0											0
3	FET	1	/	/	1091	/	0	0	/	4.19	42.35	4.79	20	6	16	12	600	8	IVF	D5	pregnancy	1	0	Early spontaneous abortion			0						0	1				0
3	FET	1	/	/	1218	/	0	0	/	5.18	49.91	9.01	18	5	16	12	1950	13	IVF	D5	Biochemical pregnancy	0	1				0											0
3	FET	1	/	/	1940	/	0	0	/	7.18	55	16.52	11	2	8	10	1837.5	11	ICSI	D3	Biochemical pregnancy	0	1				0											0
3	FET	1	/	/	1865	/	0	0	/	5.8	55.13	6.47	22	3	15	11	2962	12	ICSI	D5	non-pregnancy	0	0				0											0
3	FET	1	/	/	1765	/	0	0	/	8.22	31.68	9.81	15	1	15	9	1650	12	IVF	D3	non-pregnancy	0	0				0											0
3	FET	1	/	/	1251	/	0	0	/	5.88	16.63	13.66	8	1	7	16	2812.5	16	IVF	D3	pregnancy	1	0		36	Eutocia	1	/	2.9
3	FET	1	/	/	1361	/	0	0	/	4.6	25.41	9.15	24	5	17	13	1575	8	ICSI	D5	non-pregnancy	0	0				0											0
3	FET	1	/	/	1000	/	0	0	/	6.24	38.18	18.62	17	4	15	11	1125	10	IVF	D5	pregnancy	1	0	Late abortion			0						1	0				0
3	FET	1	/	/	1811	/	3	1	/	4.53	40.34	12.54	9	2	8	12	1237.5	11	ICSI	D3	pregnancy	1	0	ectopic pregnancy			0						0					0
3	FET	1	/	/	2315	/	0	0	/	5.68	47.55	16.22	7	0	4	11	1500	10	ICSI	D5	non-pregnancy	0	0				0											0
3	FET	1	/	/	2211	/	0	0	/	5.5	30.15	6.77	23	1	18	13	2000	11	ICSI	D5	pregnancy	1	0		35	Abdominal delivery	1	/	2.4		1
3	FET	1	/	/	1558	/	0	0	/	5.96	11.96	2.62	13	5	13	20	2000	10	ICSI	D5	pregnancy	1	0		39	Abdominal delivery	1	/	3.9
3	FET	1	/	/	2022	/	0	0	/	3.65	21.79	5.81	15	4	13	9	1350	9	ICSI	D5	non-pregnancy	0	0				0											0
3	FET	1	/	/	2781	/	1	0	/	5.26	196	14.23	13	4	9	8	1725	11	IVF	D5	pregnancy	1	0		38	Eutocia	1	/	3.4
3	FET	1	/	/	2049	/	0	0	/	5.65	64.5	17.58	10	3	10	13	950	9	ICSI	D5	Biochemical pregnancy	0	1				0											0
3	FET	1	/	/	1396	/	0	0	/	5.01	37.17	6.72	13	3	11	16	1125	10	IVF	D5	non-pregnancy	0	0				0											0
3	FET	1	/	/	2513	/	0	0	/	10.1	50.23	11.47	14	4	13	11	1187.5	11	ICSI	D5	non-pregnancy	0	0				0											0
3	FET	1	/	/	2083	/	1	0	/	5.6	27.8	18.8	13	3	13	13	1200	8	IVF	D5	pregnancy	1	0	Early spontaneous abortion			0						0	1				0
3	FET	1	/	/	1882	/	0	0	/	5.35	10.41	4.42	12	4	8	14	1125	10	ICSI	D5	non-pregnancy	0	0				0											0
3	FET	1	/	/	1984	/	0	0	/	6.14	111	8.32	11	0	8	14	2225	14	IVF	D5	pregnancy	1	0		40	Abdominal delivery	1	/	3.9
3	FET	1	/	/	2748	/	1	1	/	3.49	47.71	3.77	11	1	9	12	1500	12	IVF	D5	non-pregnancy	0	0				0											0
3	FET	1	/	/	2808	/	0	0	/	5.03	24.97	9.85	19	7	16	13	1450	11	ICSI	D5	pregnancy	1	0		40	Eutocia	1	/	3.8
3	FET	1	/	/	2009.26	/	1	0	/	3.79	50.61	5.88	15	5	11	15	1175	9	IVF	D5	pregnancy	1	0		39	Abdominal delivery	1	/	2.9
3	FET	1	/	/	2249.86	/	1	0	/	4.11	36.56	3.1	16	3	11	11	1500	9	IVF	D5	Biochemical pregnancy	0	1				0											0
3	FET	1	/	/	2237	/	1	1	/	5.43	43.15	5.33	26	11	26	9.5	1875	11	IVF	D5	pregnancy	1	0		37	Eutocia	1	/	3.75
3	FET	1	/	/	2125	/	1	0	/	7.24	38.48	17.5	15	8	14	14.5	1125	10	IVF	D5	pregnancy	1	0		37	Eutocia	1	/	3.3
3	FET	1	/	/	1736	/	0	0	/	5.39	38.42	14.46	14	2	14	11.5	900	10	IVF	D5	pregnancy	1	0		37	Abdominal delivery	1	/	2.8
3	FET	1	/	/	1762	/	0	0	/	5.06	43.51	7.53	8	0	7	13	1800	9	IVF	D5	pregnancy	1	0		40	Eutocia	1	/	3.8
3	FET	1	/	/	1134	/	0	0	/	6.72	55.23	11.96	20	7	18	9	1875	12	IVF	D5	pregnancy	1	0		34	Abdominal delivery	1	/	2.35		1
3	FET	1	/	/	2458	/	1	0	/	4.49	79.84	8.87	10	5	9	11	1737.5	11	IVF	D5	Biochemical pregnancy	0	1				0											0
3	FET	1	/	/	1372	/	0	0	/	4.89	66.78	9.57	12	2	12	15.5	2000	11	IVF	D3	pregnancy	1	0	Late abortion			0						1	0				0
3	FET	1	/	/	10630	/	0	0	/	4.12	37.38	1.59	23	10	23	10	1650	11	IVF	D5	pregnancy	1	0	Late abortion			0						1	0				0
3	FET	1	/	/	3457	/	0	0	/	4.22	23.04	3.03	14	6	13	12	1650	11	IVF	D5	pregnancy	1	0		38	Abdominal delivery	1	/	2.9
3	FET	1	/	/	13625	/	0	0	/	6.51	57.52	3	23	2	22	10	2175	12	ICSI	D3	non-pregnancy	0	0				0											0
3	FET	1	/	/	4225	/	0	0	/	4.76	64.29	11.58	16	9	16	10	1650	11	IVF	D5	pregnancy	1	0			induction of labor	0						0					0
3	FET	1	/	/	3205	/	0	0	/	5.86	58.91	9.22	12	2	10	8	1200	8	ICSI	D3	pregnancy	1	0	Early spontaneous abortion			0						0	1				0
3	FET	1	/	/	3550	/	1	1	/	4.97	5	4.15	7	2	7	11	2250	10	IVF	D3	Biochemical pregnancy	0	1				0											0
3	FET	1	/	/	11926	/	0	0	/	3.61	26.42	5.31	26	8	26	15	1500	10	IVF	D5	pregnancy	1	0		39	Abdominal delivery	1	/	3.3
3	FET	1	/	/	10515	/	0	0	/	5.44	81.21	10.56	25	7	25	12	1537.5	11	IVF	D5	pregnancy	1	0		39	Eutocia	1	/	3.5
3	FET	1	/	/	3005	/	1	1	/	6.55	31.72	15.23	23	8	21	15	1650	11	IVF	D5	pregnancy	1	0		40	Abdominal delivery	1	/	3.2
3	FET	1	/	/	4224	/	0	0	/	7.01	39.07	9.82	17	1	17	13	2175	12	IVF	D3	Biochemical pregnancy	0	1				0											1
3	FET	1	/	/	5115	/	0	0	/	7.19	144	8.26	17	10	14	10	5025	25	IVF	D5	pregnancy	1	0	Late abortion			0						1	0				0
3	FET	1	/	/	8055	/	0	0	/	4.23	28.56	4.11	42	12	41	9	1600	13	IVF	D5	pregnancy	1	0		39	Abdominal delivery	1	/	2.65
3	FET	1	/	/	5238	/	0	0	/	5.2	46	5.85	22	7	21	9	1312.5	10	IVF	D5	pregnancy	1	0	Early spontaneous abortion			0						0	0				0
3	FET	1	/	/	5740	/	0	0	/	5.65	35.98	10.35	24	4	22	11	1350	10	IVF	D5	pregnancy	1	0	Late abortion			0						1	0				0
3	FET	1	/	/	5573	/	0	0	/	9.33	78.06	15.38	22	8	16	14	1500	10	IVF	D5	pregnancy	1	0		39	Eutocia	1	/	3
3	FET	1	/	/	6070	/	2	0	/	5.99	94.43	9.57	19	7	17	7	1150	10	IVF	D5	pregnancy	1	0		40	Eutocia	1	/	3.1
3	FET	1	/	/	8558	/	0	0	/	5.53	27.4	4.19	24	8	20	8	1712.5	11	IVF	D5	pregnancy	1	0		38	Eutocia	1	/	2.9
3	FET	1	/	/	8969	/	0	0	/	4.66	68	3.85	29	6	21	13	1687.5	9	ICSI	D5	pregnancy	1	0		37	Abdominal delivery	1	/	3.66
3	FET	1	/	/	6825	/	1	0	/	7.04	86.19	14.29	27	2	24	10	1125	10	IVF	D5	non-pregnancy	0	0				0											0
3	FET	1	/	/	9200	/	1	0	/	8.64	28.76	7.53	16	6	15	12	1200	12	ICSI	D5	pregnancy	1	0		38	Eutocia	1	/	3.05
3	FET	1	/	/	6796	/	0	0	/	6.8	46.35	12.64	28	5	20	8	2250	12	ICSI	D5	pregnancy	1	0	Early spontaneous abortion			0						0	1				0
3	FET	1	/	/	4012	/	0	0	/	7.46	12.28	6.53	24	3	22	12	1800	12	ICSI	D5	non-pregnancy	0	0				0											0
3	FET	1	/	/	5952	/	0	0	/	6.96	31.1	20.08	14	1	10	12	1350	9	IVF	D5	pregnancy	1	0		39	Abdominal delivery	1	/	3
3	FET	1	/	/	14430	/	1	0	/	8.12	42.17	3.51	16	3	13	11	1500	12	ICSI	D5	Biochemical pregnancy	0	1				0											0
3	FET	1	/	/	3580	/	0	0	/	6.58	28.6	22.09	24	5	15	12	1950	10	IVF	D5	pregnancy	1	0		30	Abdominal delivery	1	/	1.45		1
3	FET	1	/	/	4500	/	0	0	/	6	23.37	9.99	12	7	11	10	1650	11	ICSI	D5	Biochemical pregnancy	0	1				0											0
3	FET	1	/	/	5960	/	0	0	/	7.5	38.69	21.44	27	8	25	10	1350	9	IVF	D5	pregnancy	1	0		34	Abdominal delivery	1	/	2		1
3	FET	1	/	/	7520	/	0	0	/	7.77	56.85	14.87	18	3	16	11	2474	18	IVF	D5	pregnancy	1	0		38	Abdominal delivery	1	/	3.1
3	FET	1	/	/	8087	/	1	1	/	6.44	42.75	13.85	25	3	25	11	1650	11	IVF	D5	pregnancy	1	0		38	Eutocia	1	/	3.6
3	FET	1	/	/	10840	/	0	0	/	4.7	53.14	19.96	37	3	30	10	1387.5	9	IVF	D5	non-pregnancy	0	0				0											0
3	FET	1	/	/	5015	/	0	0	/	7.62	35.71	19.83	20	2	12	13	1650	11	ICSI	D5	Biochemical pregnancy	0	1				0											0
3	FET	1	/	/	5835	/	0	0	/	6.41	32.26	26.33	15	10	14	13	1350	9	IVF	D5	non-pregnancy	0	0				0											0
3	FET	1	/	/	8080	/	1	0	/	5.19	32.95	4.88	16	6	15	10	1200	11	IVF	D5	pregnancy	1	0	Early spontaneous abortion			0						0	1				1
3	FET	1	/	/	6998	/	0	0	/	6.66	49.8	14.59	21	3	19	11	1062.5	10	IVF	D5	non-pregnancy	0	0				0											0
3	FET	1	/	/	8210	/	0	0	/	6.88	37.89	13.41	21	5	21	11	962.5	9	IVF	D5	pregnancy	1	0		40	Eutocia	1	/	3
3	FET	1	/	/	6875	/	0	0	/	6.48	56.95	15.36	25	4	23	15	900	9	IVF	D5	non-pregnancy	0	0				0											0
3	FET	1	/	/	3927	/	2	1	/	5.15	73.55	15.73	19	9	16	14	1100	11	IVF	D5	Biochemical pregnancy	0	1				0											0
3	FET	1	/	/	8025	/	0	0	/	5.13	40.29	5.49	18	2	14	8.5	1500	10	IVF	D5	pregnancy	1	0		38	Eutocia	1	/	3
3	FET	1	/	/	7100	/	0	0	/	4.59	51.24	5.96	18	3	17	12	1537.5	10	ICSI	D5	Biochemical pregnancy	0	1				0											0
3	FET	1	/	/	10485	/	0	0	/	3.16	46.42	8.56	25	9	22	12	1650	12	IVF	D5	pregnancy	1	0		39	Abdominal delivery	1	/	3.4
3	FET	1	/	/	4340	/	0	0	/	5.56	68.91	10.5	21	3	15	16	1850	12	IVF	D5	pregnancy	1	0	Early spontaneous abortion			0						0	0				0
3	FET	1	/	/	4058	/	0	0	/	6.63	26.86	9.52	19	7	15	16	1225	10	ICSI	D5	pregnancy	1	0		40	Abdominal delivery	1	/	3.5
3	FET	1	/	/	5035	/	0	0	/	7.38	36.23	12.19	15	1	12	12	1650	12	ICSI	D5	Biochemical pregnancy	0	1				0											0
3	FET	1	/	/	6192	/	1	1	/	5.19	25.81	8.61	18	5	18	14	6192	12	ICSI	D5	pregnancy	1	0		39	Eutocia	1	/	3
3	FET	1	/	/	5220	/	0	0	/	7.9	41.01	15.5	20	2	18	13	1450	11	IVF	D5	pregnancy	1	0		39	Abdominal delivery	1	/	3.7
3	FET	1	/	/	5019	/	0	0	/	5.98	37.76	13.9	15	0	13	12	1200	10	IVF	D5	pregnancy	1	0		38	Abdominal delivery	1	/	3.15
3	FET	1	/	/	4497	/	0	0	/	5.83	62.89	21.93	17	0	17	15	1200	10	IVF	D5	pregnancy	1	0		40	Eutocia	1	/	3.5
3	FET	1	/	/	5044	/	0	0	/	5.8	26.73	3.4	23	2	19	16	2175	11	IVF	D5	pregnancy	1	0		40	Eutocia	1	/	3.05
3	FET	1	/	/	7630	/	1	0	/	4.63	46.1	12	13	2	13	11	1075	9	IVF	D5	pregnancy	1	0		40	Eutocia	1	/	3.1
3	FET	1	/	/	7735	/	0	0	/	4.92	44.05	5.19	11	4	11	11	1375	9	IVF	D5	non-pregnancy	0	0				0											0
3	FET	1	/	/	5440	/	0	0	/	5.78	67.01	22.92	12	3	10	10	1187.5	10	ICSI	D5	non-pregnancy	0	0				0											0
3	FET	1	/	/	25740	/	0	0	/	4.62	46.23	5.75	25	9	25	15.5	1537.5	10	IVF	D5	pregnancy	1	0		39	Eutocia	1	/	3.15
3	FET	1	/	/	10310	/	0	0	/	6.43	35.94	16.84	15	3	10	12.5	1100	10	IVF	D5	pregnancy	1	0	Early spontaneous abortion			0						0	0				0
3	FET	1	/	/	3360	/	0	0	/	5.89	51.98	8.67	21	7	18	15	1050	9	IVF	D5	pregnancy	1	0		40	Abdominal delivery	1	/	3.1
3	FET	1	/	/	5385	/	0	0	/	4.57	36.38	18.29	29	3	16	12.5	800	8	ICSI	D5	pregnancy	1	0		39	Abdominal delivery	1	/	3.15
3	FET	1	/	/	4581	/	1	1	/	6.33	62.1	8.09	22	7	21	11	2100	12	IVF	D5	non-pregnancy	0	0				0											0
3	FET	1	/	/	5860	/	0	0	/	6.03	48.88	6.95	20	4	20	12	1125	11	IVF	D5	non-pregnancy	0	0				0											0
3	FET	1	/	/	4018	/	0	0	/	5.59	103.5	13.86	24	8	23	12	712.5	9	IVF	D5	pregnancy	1	0		40	Abdominal delivery	1	/	3.55
3	FET	1	/	/	5260	/	0	0	/	5.04	48.78	9.51	25	3	19	13.5	1062.5	10	IVF	D5	pregnancy	1	0	Early spontaneous abortion			0						0	0				0
3	FET	1	/	/	5225	/	0	0	/	3.11	97.55	8.58	22	0	17	10.5	1500	10	IVF	D5	non-pregnancy	0	0				0											0
3	FET	1	/	/	3951	/	0	0	/	5.98	38.4	4.38	14	2	12	15	800	8	IVF	D5	pregnancy	1	0		40	Abdominal delivery	1	/	3.7
3	FET	1	/	/	7510	/	0	0	/	7.47	74.77	6.74	34	9	30	10.5	1175	9	ICSI	D5	pregnancy	1	0		39	Abdominal delivery	1	/	2.5
4	FET	0	/	/	2829	/	0	0	/	10.48	16	5.68	8	2	10	14	2925	11	IVF	D3	pregnancy	1	0		37	Abdominal delivery	1	/	3.03
4	FET	0	/	/	2542	/	2	0	/	7.38	40.55	5.91	9	3	6	12	1650	11	IVF	D3	non-pregnancy	0	0				0											0
4	FET	0	/	/	1633	/	0	0	/	4.65	49.17	6.68	23	1	22	11	2250	10	IVF	D5	pregnancy	1	0		38	Abdominal delivery	1	/	3.4
4	FET	0	/	/	2678	/	1	0	/	7.05	29.66	6.25	6	0	11	9	2287.5	14	IVF	D3	Biochemical pregnancy	0	1				0											0
4	FET	0	/	/	2417	/	0	0	/	5.5	50.9	3.42	29	3	27	14	1350	9	IVF	D5	pregnancy	1	0		37	Abdominal delivery	1	/	3.1
4	FET	0	/	/	2738	/	0	0	/	7.33	38.12	5.23	15	4	11	7	1350	9	IVF	D5	non-pregnancy	0	0				0											0
4	FET	0	/	/	1812	/	0	0	/	6.37	38.15	6.77	7	2	7	12	1062	10	IVF	D5	pregnancy	1	0		35	Abdominal delivery	1	/	2.85
4	FET	0	/	/	1708	/	0	0	/	7.81	33.12	2.58	9	2	7	12	2700	13	IVF	D3	Biochemical pregnancy	0	1				0											0
4	FET	0	/	/	1306	/	3	1	/	7.71	93	4.53	6	2	6	5	3900	13	ICSI	D5	pregnancy	1	0	Late abortion			0						1	0				0
4	FET	0	/	/	1654	/	0	0	/	8.53	54.29	5.15	6	0	5	14	2250	10	ICSI	D3	non-pregnancy	0	0				0											0
4	FET	0	/	/	2916	/	0	0	/	3.21	152	2	19	3	15	9	1912.5	10	ICSI	D5	pregnancy	1	0		37	Abdominal delivery	1	/	3.3
4	FET	0	/	/	2773	/	1	0	/	7.39	36.45	2.43	13	4	12	13	2475	11	IVF	D3	pregnancy	1	0		38	Abdominal delivery	1	/	3.9
4	FET	0	/	/	2150	/	0	0	/	7.35	46.22	6.06	13	5	12	14	1500	10	IVF	D5	non-pregnancy	0	0				0											0
4	FET	0	/	/	1662	/	0	0	/	8.09	19.82	5.2	19	4	17	12	2475	11	ICSI	D5	pregnancy	1	0	Early spontaneous abortion			0						0	1				0
4	FET	0	/	/	951.7	/	2	1	/	6.86	16.62	4.16	9	1	8	10	1875	11	IVF	D5	non-pregnancy	0	0				0											0
4	FET	0	/	/	2539	/	0	0	/	9.38	42.52	8.66	10	5	9	11	1500	10	IVF	D5	non-pregnancy	0	0				0											0
4	FET	0	/	/	1805	/	1	0	/	8.53	26.78	7.17	10	3	10	24	1500	10	IVF	D5	non-pregnancy	0	0				0											0
4	FET	0	/	/	986.3	/	0	0	/	5.26	21.18	1.88	8	2	7	12	1675	10	IVF	D5	Biochemical pregnancy	0	1				0											0
4	FET	0	/	/	2830	/	1	1	/	5.8	29.26	4.78	18	5	15	13	2100	11	IVF	D5	pregnancy	1	0		39	Eutocia	1	/	3.9
4	FET	0	/	/	2620	/	1	1	/	5.6	45.75	4.62	21	3	20	9	1062.5	10	IVF	D5	non-pregnancy	0	0				0											0
4	FET	0	/	/	2545	/	1	0	/	5.5	23.1	3.49	13	6	13	14	1237.5	11	IVF	D5	pregnancy	1	0		40	Abdominal delivery	1	/	3.6
4	FET	0	/	/	1750	/	0	0	/	7.71	33.08	8.84	12	1	12	12	1650	11	IVF	D5	non-pregnancy	0	0				0											0
4	FET	0	/	/	2925	/	0	0	/	8.29	72.84	9.36	19	6	15	17	1350	9	IVF	D5	pregnancy	1	0		39	Eutocia	1	/	3.36
4	FET	0	/	/	1594	/	2	1	/	5.18	125	4.98	10	0	9	14	1150	12	IVF	D5	non-pregnancy	0	0				0											0
4	FET	0	/	/	2254	/	2	1	/	4.96	15.29	3.56	19	2	17	6	1725	11	IVF	D5	non-pregnancy	0	0				0											0
4	FET	0	/	/	2739	/	0	0	/	7.8	24.94	9.96	17	1	10	12	1012	9	IVF	D5	non-pregnancy	0	0				0											0
4	FET	0	/	/	2699	/	0	0	/	5.63	15.94	3.63	11	2	10	12	1312.5	10	ICSI	D5	pregnancy	1	0		40	Abdominal delivery	1	/	3.7
4	FET	0	/	/	2673	/	3	1	/	7.91	27.87	2.06	12	5	8	9	1150	9	IVF	D5	pregnancy	1	0		37	Abdominal delivery	1	/	2.6
4	FET	0	/	/	1738	/	1	1	/	4.64	10.92	4.17	15	3	8	14	2150	12	IVF	D5	non-pregnancy	0	0				0											0
4	FET	0	/	/	1941	/	0	0	/	7.02	25.01	5.12	12	2	6	14	1600	13	IVF	D5	pregnancy	1	0		39	Abdominal delivery	1	/	3
4	FET	0	/	/	1640	/	2	0	/	5.93	41.83	7.94	10	1	7	11	900	8	IVF	D3	non-pregnancy	0	0				0											0
4	FET	0	/	/	2419	/	0	0	/	7.47	30.22	5.3	12	2	10	10.5	1800	12	IVF	D5	pregnancy	1	0		41	Abdominal delivery	1	/	3.2
4	FET	0	/	/	2222	/	1	0	/	9.68	19.63	9.23	17	3	13	10	1612.5	12	IVF	D5	pregnancy	1	0	Early spontaneous abortion			0						0	0				0
4	FET	0	/	/	938.8	/	2	1	/	7.6	22.58	2.93	6	0	5	10	1650	11	IVF	D3	pregnancy	1	0		38	Eutocia	1	/	2.9
4	FET	0	/	/	2883	/	0	0	/	4.51	18.91	9.74	18	4	15	15	1350	9	ICSI	D5	non-pregnancy	0	0				0											0
4	FET	0	/	/	2452.3	/	1	0	/	5.6	18.71	7.62	27	1	24	13.5	775	9	ICSI	D5	pregnancy	1	0		39	Eutocia	1	/	3
4	FET	0	/	/	2736	/	0	0	/	7.57	38.31	9.09	17	2	15	13	1350	12	IVF	D5	pregnancy	1	0		41	Abdominal delivery	1	/	3.5
4	FET	0	/	/	2500	/	0	0	/	6.73	38.07	4.54	14	3	10	11	1125	10	IVF	D5	pregnancy	1	0	ectopic pregnancy			0											0
4	FET	0	/	/	1429	/	0	0	/	3.88	30	3.15	14	6	11	10.5	1500	10	IVF	D5	non-pregnancy	0	0				0											0
4	FET	0	/	/	2692	/	0	0	/	6.11	30.17	3.64	13	2	11	13	2000	12	ICSI	D5	Biochemical pregnancy	0	1				0											0
4	FET	0	/	/	2418	/	0	0	/	7.54	84.52	2.59	11	2	9	10	1800	9	IVF	D5	non-pregnancy	0	0				0											0
4	FET	0	/	/	1531	/	0	0	/	4.86	101	4.25	12	1	10	15	1000	8	IVF	D5	Biochemical pregnancy	0	1				0											0
4	FET	0	/	/	1521	/	0	0	/	8.9	33.24	4.2	9	6	9	13.5	2075	13	IVF	D5	pregnancy	1	0		39	Eutocia	1	/	3.5
4	FET	0	/	/	1644	/	0	0	/	9.85	47.53	5.84	7	0	6	10	1800	12	IVF	D5	non-pregnancy	0	0				0											0
4	FET	0	/	/	2627	/	1	0	/	5.75	78.16	2.98	8	0	7	12	2175	11	IVF	D5	non-pregnancy	0	0				0											0
4	FET	0	/	/	2396	/	0	0	/	6.17	93	1.8	15	1	13	13	2065	12	IVF	D5	pregnancy	1	0		41	Abdominal delivery	1	/	3.2
4	FET	0	/	/	856.3	/	0	0	/	6.69	37.21	5.74	8	0	6	11	900	8	IVF	D3	non-pregnancy	0	0				0											0
4	FET	0	/	/	1990	/	0	0	/	6.1	41.39	2.91	14	6	14	15	1500	11	IVF	D5	pregnancy	1	0	Early spontaneous abortion			0						0	0				0
4	FET	0	/	/	1362	/	0	0	/	6.39	25.58	6.05	7	0	6	13	2325	12	IVF	D5	pregnancy	1	0		38	Eutocia	1	/	3.4
4	FET	0	/	/	2431	/	0	0	/	6.7	36.68	3.65	14	1	7	11	2250	13	IVF	D5	pregnancy	1	0		40	Abdominal delivery	1	/	3.75
4	FET	0	/	/	1791	/	0	0	/	6.8	33.21	7.35	7	0	5	11	2375	14	ICSI	D5	Biochemical pregnancy	0	1				0											0
4	FET	0	/	/	2247	/	1	1	/	5..66	31.94	7.37	13	4	13	11	1050	7	IVF	D5	non-pregnancy	0	0				0											0
4	FET	0	/	/	2434	/	0	0	/	5.57	76	5.04	16	3	16	13	1000	10	IVF	D5	pregnancy	1	0		38	Eutocia	1	/	3.5
4	FET	0	/	/	2538	/	3	0	/	6.11	36.4	4.87	12	5	12	15	2550	11	IVF	D5	pregnancy	1	0	Early spontaneous abortion			0						0	1				0
4	FET	0	/	/	2896	/	0	0	/	9.68	39.89	7.55	14	6	13	11	2625	12	IVF	D5	non-pregnancy	0	0				0											0
4	FET	0	/	/	1133	/	0	0	/	6.49	30.77	12.83	17	2	14	15	2962.5	19	ICSI	D5	pregnancy	1	0	ectopic pregnancy			0											0
4	FET	0	/	/	2555	/	0	0	/	7.07	42.77	10.56	21	0	16	17	2625	13	IVF	D5	Biochemical pregnancy	0	1				0											0
4	FET	0	/	/	2305	/	1	0	/	8.87	104.1	15.64	9	3	9	8.5	1575	10	IVF	D5	non-pregnancy	0	0				0											0
4	FET	0	/	/	2705	/	0	0	/	6.1	45.67	8.26	19	5	14	12	2287.5	11	ICSI	D5	non-pregnancy	0	0				0											0
4	FET	0	/	/	2591	/	0	0	/	9.11	32.4	10.76	12	5	9	14	1462.5	10	IVF	D5	non-pregnancy	0	0				0											0
4	FET	0	/	/	2135	/	0	0	/	5.98	19.73	6.74	9	4	9	12	1875	11	IVF	D5	pregnancy	1	0		37	Abdominal delivery	1	/	2.8
4	FET	0	/	/	2889	/	1	1	/	5.75	44.62	7.16	7	0	7	14	1650	10	IVF	D5	pregnancy	1	0		39	Eutocia	1	/	3.35
4	FET	0	/	/	2860	/	0	0	/	5.86	34.09	7.13	13	2	9	13.5	2137.5	11	IVF	D3	non-pregnancy	0	0				0											0
4	FET	0	/	/	2225	/	1	0	/	6.13	34.83	4.78	14	6	13	10.5	2300	10	IVF	D5	pregnancy	1	0	Early spontaneous abortion			0						0	1				0
4	FET	0	/	/	2340.01	/	1	0	/	5.19	35.71	5.09	25	2	10	11	1550	10	IVF	D3	pregnancy	1	0		39	Eutocia	1	/	3.2
4	FET	0	/	/	1590	/	0	0	/	7.38	33.02	8.25	12	2	12	13	1687.5	9	IVF	D5	pregnancy	1	0		40	Eutocia	1	/	3.5
4	FET	0	/	/	1607	/	1	0	/	5.6	56.74	10.48	8	0	7	11.5	1200	10	IVF	D5	non-pregnancy	0	0				0											0
4	FET	0	/	/	2970	/	0	0	/	4.85	51.47	3.03	23	2	19	9	2512.5	12	IVF	D5	pregnancy	1	0		40	Abdominal delivery	1	/	3.45
4	FET	0	/	/	2050	/	1	0	/	5.81	29.73	6.23	14	7	12	13	1500	10	IVF	D5	non-pregnancy	0	0				0											0
4	FET	0	/	/	2682	/	1	0	/	5.65	42.53	6.7	18	10	16	9	1575	10	IVF	D5	pregnancy	1	0	ectopic pregnancy			0											0
4	FET	0	/	/	4300	/	0	0	/	5.16	46.3	2.23	13	3	9	8	1650	11	IVF	D3	pregnancy	1	0	Early spontaneous abortion			0						0	0				0
4	FET	0	/	/	10850	/	0	0	/	7.52	39.44	4.56	13	1	11	12	1200	8	ICSI	D3	non-pregnancy	0	0				0											0
4	FET	0	/	/	4300	/	1	0	/	9.01	29.23	3.31	6	1	6	13	2062.5	12	IVF	D3	non-pregnancy	0	0				0											0
4	FET	0	/	/	5325	/	0	0	/	7.7	41.56	4.26	11	2	8	10	1875	11	IVF	D3	Biochemical pregnancy	0	1				0											0
4	FET	0	/	/	13510	/	0	0	/	5.86	26.26	4.28	22	5	21	12	1350	9	IVF	D3	pregnancy	1	0	Early spontaneous abortion			0						0	0				0
4	FET	0	/	/	14090	/	0	0	/	6.4	45.17	7.97	17	3	17	14	1350	9	IVF	D3	pregnancy	1	0		38	Abdominal delivery	1	/	3.8
4	FET	0	/	/	12890	/	0	0	/	6.24	48.36	4.8	12	6	11	10	1350	9	ICSI	D3	Biochemical pregnancy	0	1				0											0
4	FET	0	/	/	10270	/	2	0	/	5.05	40.56	5.67	21	9	19	10	1200	8	IVF	D3	non-pregnancy	0	0				0											0
4	FET	0	/	/	14130	/	0	0	/	6.97	41.47	6.2	16	6	12	11	1500	10	IVF	D3	non-pregnancy	0	0				0											0
4	FET	0	/	/	10420	/	0	0	/	6.51	27.87	4.01	18	5	18	10	1762	12	IVF	D3	Biochemical pregnancy	0	1				0											0
4	FET	0	/	/	10180	/	0	0	/	7.53	55.49	4.33	9	2	7	15	1500	10	IVF	D3	non-pregnancy	0	0				0											0
4	FET	0	/	/	20930	/	1	0	/	4.27	50.61	7.83	17	13	17	8	1200	9	IVF	D5	pregnancy	1	0		39	Abdominal delivery	1	/	2.5
4	FET	0	/	/	12370	/	0	0	/	4.76	88.69	11.94	14	4	14	11	1200	8	IVF	D3	Biochemical pregnancy	0	1				0											0
4	FET	0	/	/	11044	/	0	0	/	5.62	16.22	5.67	19	9	18	12	2250	12	IVF	D5	pregnancy	1	0		39	Eutocia	1	/	3.15
4	FET	0	/	/	4300	/	0	0	/	7.1	19.52	7.45	12	3	9	11	1500	10	ICSI	D3	non-pregnancy	0	0				0											0
4	FET	0	/	/	3269	/	3	0	/	6.96	268	3.2	7	4	7	10	2625	10	IVF	D3	non-pregnancy	0	0				0											0
4	FET	0	/	/	13250	/	0	0	/	7.26	38.68	5.59	12	5	10	13	2325	12	IVF	D3	pregnancy	1	0		39	Eutocia	1	/	3
4	FET	0	/	/	3613	/	1	0	/	5.76	48.6	2.79	18	8	18	14	1911	12	IVF	D5	pregnancy	1	0	Late abortion			0						1	0				0
4	FET	0	/	/	4300	/	0	0	/	6.99	41.87	5.64	24	2	23	9	1500	10	ICSI	D5	Biochemical pregnancy	0	1				0											0
4	FET	0	/	/	3224	/	0	0	/	9.12	57.48	6.34	13	2	11	12	2250	10	IVF	D3	non-pregnancy	0	0				0											0
4	FET	0	/	/	8765	/	0	0	/	6.1	48.45	8.27	32	13	24	20	1200	9	IVF	D5	pregnancy	1	0		40	Eutocia	1	/	3.3
4	FET	0	/	/	6536	/	0	0	/	5.35	42.09	4.92	11	8	11	13	2700	12	IVF	D3	non-pregnancy	0	0				0											0
4	FET	0	/	/	3312	/	0	0	/	10.35	47.94	6.93	12	1	9	14	2700	12	IVF	D3	non-pregnancy	0	0				0											0
4	FET	0	/	/	3601	/	0	0	/	7.3	36.67	6.98	17	2	15	14	2475	10	ICSI	D5	pregnancy	1	0	Early spontaneous abortion			0						0	0				1
4	FET	0	/	/	4300	/	0	0	/	9.65	56.88	8.32	42	11	31	11	1537	9	IVF	D5	Biochemical pregnancy	0	1				0											0
4	FET	0	/	/	3000	/	1	0	/	6.23	35.67	6.94	19	8	17	17	1350	9	IVF	D5	non-pregnancy	0	0				0											0
4	FET	0	/	/	7465	/	3	0	/	7.36	39.39	5.67	19	0	14	12	2000	10	ICSI	D5	non-pregnancy	0	0				0											0
4	FET	0	/	/	9240	/	0	0	/	8.63	25.53	3.85	24	4	21	10	1800	12	ICSI	D5	non-pregnancy	0	0				0											0
4	FET	0	/	/	8435	/	0	0	/	7.82	58.26	5.35	21	11	19	8	1512.5	11	IVF	D5	pregnancy	1	0		40	Abdominal delivery	1	/	3.8
4	FET	0	/	/	11690	/	0	0	/	4.83	53.71	8.49	20	12	18	13	1500	10	IVF	D5	non-pregnancy	0	0				0											0
4	FET	0	/	/	5820	/	1	0	/	8.64	41.84	5.25	24	6	19	14	3150	14	ICSI	D5	non-pregnancy	0	0				0											0
4	FET	0	/	/	9775	/	2	1	/	6.49	26.58	7.14	33	11	29	12	1837.5	10	IVF	D5	non-pregnancy	0	0				0											0
4	FET	0	/	/	4609	/	1	1	/	5.66	55.35	9.24	13	2	9	13	2375	11	IVF	D5	non-pregnancy	0	0				0											0
4	FET	0	/	/	13080	/	1	0	/	4.52	57.03	4.92	12	6	10	9	1000	10	ICSI	D5	pregnancy	1	0		39	Abdominal delivery	1	/	3.2
4	FET	0	/	/	11770	/	0	0	/	5.43	27.33	8.07	28	20	28	13	300	4	IVF	D5	non-pregnancy	0	0				0											0
4	FET	0	/	/	8002	/	2	2	/	8.13	65	13.2	20	7	17	16	1675	10	IVF	D5	non-pregnancy	0	0				0											0
4	FET	0	/	/	4611	/	1	0	/	7.84	81.52	5.83	19	4	18	10	1650	11	IVF	D5	pregnancy	1	0		39	Eutocia	1	/	2.95
4	FET	0	/	/	7767	/	0	0	/	5.84	18.78	4.88	24	9	18	13	1187.5	12	IVF	D5	pregnancy	1	0		38	Abdominal delivery	1	/	3.1
4	FET	0	/	/	5151	/	0	0	/	5.34	20.87	3.24	11	1	10	13	2500	11	IVF	D5	pregnancy	1	0		38	Abdominal delivery	1	/	3.65
4	FET	0	/	/	5548	/	1	0	/	7.56	32.7	8.5	14	6	13	11	1725	12	IVF	D5	pregnancy	1	0		39	Abdominal delivery	1	/	2.8
4	FET	0	/	/	3860	/	0	0	/	7.36	39.19	6.58	12	6	11	25	1650	10	IVF	D5	non-pregnancy	0	0				0											0
4	FET	0	/	/	4409	/	1	0	/	6.24	103	3.37	10	3	5	12	1500	10	IVF	D3	pregnancy	1	0	Early spontaneous abortion			0						0	1				0
4	FET	0	/	/	4038	/	1	1	/	6.1	27.49	6.56	9	4	7	15.5	862.5	8	IVF	D5	pregnancy	1	0		39	Eutocia	1	/	3.5
4	FET	0	/	/	7605	/	2	1	/	6.62	20.22	5.78	14	3	12	11	1650	11	IVF	D5	Biochemical pregnancy	0	1				0											0
4	FET	0	/	/	6485	/	2	1	/	4.72	145	1.21	26	8	24	10	1237.5	11	IVF	D5	pregnancy	1	0		40	Abdominal delivery	1	/	4	1
4	FET	0	/	/	9095	/	0	0	/	5.53	28.75	7.59	28	2	19	16	937.5	11	IVF	D5	pregnancy	1	0		37	Eutocia	1	/	3.1
4	FET	0	/	/	5220	/	0	0	/	3.99	20.01	4.59	19	3	17	15	1200	8	IVF	D5	non-pregnancy	0	0				0											0
4	FET	0	/	/	8210	/	0	0	/	4.06	26.96	4.4	11	5	6	11	962.5	9	IVF	D5	pregnancy	1	0		40	Eutocia	1	/	3.25
4	FET	0	/	/	3722	/	0	0	/	5.73	29.58	5.74	31	7	28	14	1650	11	IVF	D5	pregnancy	1	0		39	Abdominal delivery	1	/	3.8
4	FET	0	/	/	6810	/	2	1	/	0.902	329.1	0.769	12	4	11	11	1375	10	ICSI	D5	pregnancy	1	0		39	Eutocia	1	/	3.4
4	FET	0	/	/	5330	/	0	0	/	5.78	28.13	6.34	23	12	22	17	1225	9	IVF	D5	pregnancy	1	0	Early spontaneous abortion			0						0	1				0
4	FET	0	/	/	4058	/	0	0	/	5.81	47.97	5.49	30	5	27	16	1225	10	IVF	D5	non-pregnancy	0	0				0											0
4	FET	0	/	/	5657	/	0	0	/	8.18	106.6	11.39	10	2	7	14	825	11	IVF	D5	pregnancy	1	0		37	Abdominal delivery	1	/	2.95
4	FET	0	/	/	5626	/	1	0	/	6.03	47.22	5.41	14	3	11	15	1575	9	IVF	D5	pregnancy	1	0		39	Abdominal delivery	1	/	3
4	FET	0	/	/	6286	/	0	0	/	6.06	137.4	6.83	17	10	16	15	2700	11	IVF	D5	pregnancy	1	0		39	Abdominal delivery	1	/	2.87
4	FET	0	/	/	7138	/	0	0	/	6.06	72.83	4.98	10	1	10	11.5	1425	9	IVF	D5	non-pregnancy	0	0				0											0
4	FET	0	/	/	7735	/	0	0	/	7.09	62.94	7.21	15	6	14	12	2625	14	IVF	D5	pregnancy	1	0		39	Abdominal delivery	1	/	4	1
4	FET	0	/	/	3210	/	0	0	/	5.78	44	7	11	1	11	11	1725	10	ICSI	D5	pregnancy	1	0		39	Eutocia	1	/	3
4	FET	0	/	/	6225	/	0	0	/	5.21	53.25	4.61	27	5	24	18	1537.5	10	IVF	D5	non-pregnancy	0	0				0											0
4	FET	0	/	/	5900	/	1	0	/	5.3	43.46	2.36	10	5	10	11	2600	11	IVF	D5	non-pregnancy	0	0				0											0
4	FET	0	/	/	12730	/	0	0	/	6.69	29.9	6.88	31	13	26	13	1950	11	IVF	D5	pregnancy	1	0		40	Eutocia	1	/	3.3
4	FET	0	/	/	4844	/	0	0	/	7.2	23.85	3.97	18	3	18	12	1950	10	IVF	D5	pregnancy	1	0	Early spontaneous abortion			0						0	0				0
4	FET	0	/	/	4681	/	0	0	/	4.25	104.8	9.81	19	4	19	13	1150	10	IVF	D5	pregnancy	1	0		41	Abdominal delivery	1	/	3.4
4	FET	0	/	/	6327	/	0	0	/	5.83	45.49	8.55	17	9	14	10.5	1762.5	11	IVF	D5	pregnancy	1	0		39	Abdominal delivery	1	/	4.1	1
4	FET	0	/	/	4774	/	0	0	/	6.84	25.08	5.22	14	8	12	18	1350	9	IVF	D5	pregnancy	1	0		39	Eutocia	1	/	3.8
4	FET	0	/	/	6635	/	0	0	/	5.03	35.85	4.39	22	7	22	13	2550	11	IVF	D5	pregnancy	1	0		38	Abdominal delivery	1	/	3.4
4	FET	0	/	/	3012	/	0	0	/	5.29	35.09	8.59	17	1	15	15	1637.5	11	IVF	D5	non-pregnancy	0	0				0											0
4	FET	0	/	/	5745	/	2	1	/	5.85	32.36	9.07	15	9	12	12	1500	9	IVF	D5	non-pregnancy	0	0				0											0
4	FET	0	/	/	3888	/	3	1	/	5.08	69.95	4.83	20	10	19	15.5	1350	9	IVF	D5	non-pregnancy	0	0				0											0
4	FET	0	/	/	4922	/	1	0	/	4.15	51.41	6.22	22	4	15	16	1050	9	IVF	D5	pregnancy	1	0		39	Abdominal delivery	1	/	3.1
4	FET	0	/	/	5555	/	0	0	/	6.25	50.07	7.63	20	3	6	11	1000	10	IVF	D5	pregnancy	1	0		38	Abdominal delivery	1	/	2.8
4	FET	0	/	/	6109	/	2	1	/	6.49	44.19	10.13	12	8	12	10	1687.5	11	IVF	D5	Biochemical pregnancy	0	1				0											0
4	FET	0	/	/	5009.85	/	1	1	/	6.44	32.45	3.75	33	9	25	15	2750	12	IVF	D5	pregnancy	1	0		37	Eutocia	1	/	3
4	FET	0	/	/	4095	/	0	0	/	6.49	109.2	13.03	17	2	15	13	1887.5	12	IVF	D5	Biochemical pregnancy	0	1				0											0
4	FET	0	/	/	4928	/	0	0	/	5.01	29.93	14.54	16	3	15	12.5	1312.5	11	IVF	D5	non-pregnancy	0	0				0											0
4	FET	0	/	/	7565	/	0	0	/	6.92	120.2	7.76	29	10	24	9.5	1350	9	IVF	D5	non-pregnancy	0	0				0											0
4	FET	0	/	/	9150	/	1	0	/	6.61	38.58	8.8	15	3	14	11	1212.5	10	ICSI	D5	non-pregnancy	0	0				0											0
4	FET	0	/	/	7545	/	2	1	/	7.09	56.15	9.47	30	17	30	10	1400	11	IVF	D5	non-pregnancy	0	0				0											0
