# Supplementary material for: The effects of fresh embryo transfer and frozen-thawed embryo transfer on the perinatal outcomes of single fetuses from mothers with PCOS
Source: PLoS One. 2024 Oct 28;19(10):e0312003. doi: 10.1371/journal.pone.0312003 (PMC11515985; doi:10.1371/journal.pone.0312003)
Supplement: S1 Data — (ZIP) [file pone.0312003.s001.zip › S2 data.xlsx]

## Sheet: Sheet1
Group	Gestational diabetes mellitus	Hypertensive disorder complicating pregnancy	Low placental	Placenta previa	Premature rupture of the membranes	Fetal intrauterine distress	Neonatal hospitalization ≥ 3 days	Neonatal hypoglycemia	Icterus neonatorum	Perinatal death	Medium and heavy OHSS
1	1	0	0	1	0	0	0	0	0	0	0
1	1	1	0	0	0	0	0	0	0	0	0
1	1	0	0	0	0	0	0	0	0	0	0
1	0	0	0	0	0	0	0	0	0	0	0
1	0	0	0	0	0	0	0	0	0	0	0
1	0	0	0	0	0	0	0	0	1	0	0
1	0	0	0	0	0	0	0	0	0	0	0
1	0	0	0	0	0	0	0	0	0	0	0
1	0	0	0	0	0	0	0	0	0	0	0
1	0	0	0	0	0	0	0	0	0	0	0
1	0	0	0	0	0	0	0	0	0	0	0
1	0	0	0	0	0	0	0	0	0	0	0
1	0	1	0	0	0	0	1	0	0	0	0
1	1	0	0	0	0	0	1	1	0	0	0
1	0	0	0	0	0	0	1	0	0	0	0
1	0	0	0	0	0	1	1	0	0	0	0
1	0	0	0	0	0	0	0	0	0	0	0
1	0	0	0	0	0	0	0	0	0	0	0
1	0	0	0	1	0	0	1	0	1	0	0
1	0	0	0	0	0	0	0	0	0	0	1
1	0	0	0	0	0	0	0	0	0	0	0
1	0	1	0	0	0	0	0	0	0	0	0
1	0	0	0	0	0	0	0	0	0	0	0
1	0	0	0	1	1	0	0	0	0	0	0
1	0	0	0	0	0	0	0	0	1	0	0
1	1	0	0	0	0	0	0	0	1	0	0
1	0	0	0	0	0	0	0	0	0	0	0
1	1	0	0	0	0	0	0	0	0	0	0
1	0	0	0	0	0	0	0	0	0	0	0
1	0	0	0	0	0	0	0	0	0	0	0
1	0	0	0	0	0	0	0	0	0	0	0
1	0	0	0	0	1	0	1	0	1	0	0
1	0	0	0	0	0	0	0	0	0	0	0
1	0	0	0	0	0	0	0	0	0	0	0
1	0	0	0	0	0	0	0	0	0	0	0
1	0	0	0	0	0	0	0	0	0	0	0
1	1	0	0	1	0	0	1	0	0	0	0
1	1	0	0	0	0	0	0	0	0	0	0
1	0	0	0	0	0	0	0	0	0	0	1
1	0	0	0	0	0	0	0	0	0	0	0
1	0	0	0	0	0	0	0	0	0	0	0
1	0	0	1	0	0	0	0	0	0	0	0
1	0	0	0	0	0	0	0	0	0	0	0
1	0	0	0	0	0	0	0	0	0	0	0
1	0	0	0	0	0	0	0	0	0	0	0
1	0	0	0	0	0	0	1	0	1	0	0
1	0	1	0	0	0	0	0	0	0	0	0
1	0	0	0	0	0	0	0	0	0	0	0
1	1	0	0	0	0	0	0	1	0	0	0
1	0	0	0	0	0	0	0	0	0	0	0
2	0	0	0	0	0	0	0	0	0	0	0
2	0	0	0	0	0	0	0	0	0	0	0
2	0	0	0	1	0	0	0	0	0	0	0
2	1	0	0	1	0	0	0	0	0	0	0
2	1	0	0	1	0	0	0	0	0	0	0
2	0	0	0	0	0	0	0	0	0	0	0
2	0	0	0	0	0	0	0	0	0	0	0
2	0	0	0	0	0	0	0	0	0	0	0
2	1	0	0	0	0	0	0	0	0	0	0
2	0	0	0	0	0	0	0	0	0	0	0
2	0	0	0	0	0	0	0	0	0	0	0
2	0	0	0	0	0	0	0	0	1	0	0
2	0	0	0	0	0	0	0	0	0	0	0
2	1	0	0	0	0	0	1	0	1	0	0
2	0	0	0	0	0	0	0	0	0	0	0
2	1	0	0	0	0	0	0	0	0	0	0
2	0	0	0	0	0	0	0	0	0	0	0
2	0	1	0	0	0	0	1	0	0	0	0
2	1	0	0	0	1	0	1	0	0	0	0
2	0	0	0	0	0	0	0	0	0	0	0
2	0	0	0	0	1	0	0	0	0	0	0
2	0	0	0	0	0	0	1	0	1	0	0
2	0	0	0	0	0	0	0	0	0	0	0
2	0	0	0	0	0	0	1	0	1	0	0
2	0	0	0	0	0	0	0	0	0	0	0
2	0	0	0	0	0	0	0	0	0	0	0
2	0	0	0	0	0	0	0	0	0	0	0
2	0	0	0	0	0	0	1	0	1	0	0
2	0	0	0	0	0	0	0	0	0	0	0
2	0	0	0	0	0	0	1	0	1	0	0
2	0	0	0	0	0	0	1	0	0	0	0
2	0	0	0	0	0	0	0	0	0	0	0
2	0	0	0	0	0	0	0	0	0	0	0
2	0	0	0	0	0	0	0	0	0	0	0
2	0	0	0	0	0	0	0	0	0	0	0
2	0	0	0	0	0	0	0	0	0	0	0
2	0	0	0	0	0	0	0	0	0	0	0
2	0	0	0	0	0	0	0	0	0	0	0
2	0	0	0	0	0	0	0	0	0	0	0
2	0	0	0	0	0	0	0	0	0	0	0
2	0	0	0	0	0	0	0	0	0	0	0
2	0	0	0	0	0	0	0	0	0	0	0
2	0	0	0	0	0	0	1	0	0	0	0
2	0	0	0	0	0	0	0	0	0	0	0
2	0	0	0	0	0	0	0	0	0	0	0
2	1	0	0	0	0	0	0	0	0	0	0
2	0	0	0	1	0	0	0	0	1	0	0
2	1	0	0	0	0	0	0	0	0	0	0
2	0	0	0	0	1	0	1	0	0	0	0
2	0	0	0	0	0	0	0	0	0	0	0
2	0	0	0	0	0	0	0	0	0	0	0
2	0	0	0	0	0	0	0	0	0	0	0
2	0	0	0	0	0	0	1	0	1	0	0
2	0	0	0	0	0	0	0	0	0	0	0
2	0	0	0	0	0	0	0	0	0	0	0
2	0	0	0	0	0	0	0	0	0	1	0
2	0	0	0	0	0	0	0	0	0	0	1
2	0	0	0	0	1	0	0	0	0	0	0
2	0	0	0	0	0	0	0	0	0	0	0
2	0	0	0	0	0	0	0	0	0	0	0
2	0	0	1	0	1	0	1	0	0	0	0
2	0	0	0	0	0	0	0	0	0	0	0
2	0	0	0	0	0	0	0	0	0	0	0
2	0	0	0	0	0	0	0	0	0	0	0
2	0	0	0	0	0	0	0	0	0	0	0
2	0	1	0	0	0	0	1	0	0	0	0
2	1	0	0	0	0	0	0	0	0	0	0
2	0	0	0	0	0	0	0	0	1	0	0
2	1	0	0	0	0	0	0	0	0	0	0
2	0	0	0	0	0	0	0	0	1	0	0
2	1	0	0	0	0	0	1	0	1	0	1
2	0	0	0	0	0	0	0	0	0	0	0
2	0	0	0	0	0	0	0	0	0	0	0
2	1	0	0	0	1	0	1	0	0	0	0
2	0	0	0	0	0	0	1	0	0	0	0
2	0	0	0	0	0	0	0	0	0	0	0
2	0	0	0	0	0	0	0	0	0	0	0
2	0	0	0	0	0	0	0	0	0	0	0
2	0	0	0	1	0	0	0	0	0	0	0
2	0	0	0	0	0	0	0	0	0	0	0
2	0	0	0	0	0	0	0	0	0	0	0
2	0	0	0	0	0	0	1	0	1	0	0
2	0	0	0	0	0	0	0	0	0	0	0
2	0	0	0	0	0	0	0	0	0	0	1
2	0	0	0	0	0	0	0	0	0	0	0
2	0	0	0	0	0	0	0	0	0	0	1
2	0	0	0	0	0	0	0	0	0	0	0
2	0	0	0	0	0	0	0	0	0	0	0
3	0	0	0	0	0	0	0	0	0	0	/
3	0	0	0	0	0	0	0	0	0	0	/
3	0	0	0	0	1	1	0	0	1	0	/
3	0	0	0	1	0	0	1	0	1	0	/
3	0	1	0	0	0	0	0	0	0	0	/
3	0	0	0	0	0	0	0	0	1	0	/
3	0	0	0	1	0	0	1	0	1	0	/
3	0	0	0	0	0	0	0	0	0	0	/
3	1	1	0	0	0	0	0	0	0	0	/
3	0	0	0	0	0	0	0	0	0	0	/
3	0	0	0	1	0	0	0	0	1	0	/
3	0	0	0	0	0	0	0	0	1	0	/
3	0	1	0	0	0	0	1	0	1	0	/
3	0	0	0	0	0	0	1	0	1	0	/
3	0	0	1	0	0	0	1	0	1	0	/
3	1	0	0	0	0	1	1	1	1	0	/
3	1	0	0	0	0	0	0	0	0	0	/
3	0	1	0	0	0	0	0	0	0	0	/
3	0	0	0	0	0	0	0	0	0	0	/
3	0	0	0	0	0	0	0	0	0	0	/
3	0	0	0	0	0	0	0	0	0	0	/
3	1	0	0	0	0	0	0	0	1	0	/
3	0	0	0	0	0	0	0	0	0	0	/
3	0	0	0	0	0	0	0	0	0	0	/
3	0	0	1	0	0	0	1	0	1	0	/
3	0	0	0	0	1	0	1	0	0	0	/
3	0	0	0	0	0	1	0	0	0	0	/
3	0	0	0	0	0	0	1	0	0	0	/
3	1	0	0	0	0	0	0	0	0	0	/
3	0	0	0	0	0	0	0	0	1	0	/
3	0	0	0	0	1	0	1	0	0	0	/
3	0	0	0	0	0	0	0	0	0	0	/
3	0	0	0	0	0	0	0	0	0	0	/
3	0	0	0	0	0	0	0	0	1	0	/
3	0	0	0	0	0	0	0	0	0	0	/
3	0	0	0	0	0	0	0	0	0	0	/
3	0	0	1	0	0	0	0	0	0	0	/
3	0	0	0	0	0	0	0	0	0	0	/
3	0	0	0	0	0	0	0	0	0	0	/
3	1	0	0	0	0	0	0	0	0	0	/
3	0	0	0	0	0	0	0	1	0	0	/
3	0	0	0	0	0	1	0	0	0	0	/
4	0	0	0	0	0	0	1	0	0	0	/
4	0	1	0	1	0	1	0	0	1	0	/
4	0	0	0	0	0	0	1	0	1	0	/
4	0	0	0	0	0	0	0	0	0	0	/
4	0	0	0	0	0	1	1	0	1	0	/
4	1	0	1	0	0	0	0	0	0	0	/
4	0	0	0	0	0	0	0	0	0	0	/
4	0	0	0	0	0	0	1	0	0	0	/
4	1	0	0	0	0	0	0	0	1	0	/
4	0	0	0	0	0	0	1	0	1	0	/
4	1	0	0	0	0	0	0	0	1	0	/
4	0	0	0	0	0	0	0	0	1	0	/
4	0	1	0	0	0	0	0	0	0	0	/
4	0	0	0	0	0	0	0	0	0	0	/
4	0	0	1	0	0	0	0	0	0	0	/
4	0	0	1	0	0	0	0	0	0	0	/
4	0	0	0	0	0	0	1	0	1	0	/
4	0	0	0	0	0	0	0	0	0	0	/
4	0	0	0	0	0	0	0	0	0	0	/
4	0	0	1	0	0	1	0	0	1	0	/
4	0	0	0	0	0	0	0	0	0	0	/
4	1	0	0	0	0	0	0	0	1	0	/
4	0	0	0	0	0	0	0	0	0	0	/
4	0	0	0	0	0	0	1	1	1	0	/
4	0	0	0	0	0	0	1	0	1	0	/
4	0	0	0	0	0	0	0	0	1	0	/
4	0	0	0	0	0	0	0	0	1	0	/
4	0	0	0	0	0	0	0	0	0	0	/
4	0	0	0	0	0	1	0	0	1	0	/
4	0	0	0	0	0	0	0	0	0	0	/
4	0	0	1	0	0	0	0	0	0	0	/
4	0	0	0	0	0	1	0	0	0	0	/
4	0	0	0	0	0	0	1	0	1	0	/
4	0	0	0	0	0	0	0	0	0	0	/
4	0	0	0	0	0	0	1	0	1	0	/
4	0	0	0	0	0	0	0	0	0	0	/
4	0	0	0	0	0	0	1	0	0	0	/
4	0	0	0	0	0	0	0	0	0	0	/
4	1	0	1	0	0	0	0	0	0	0	/
4	0	0	0	0	0	0	0	0	0	0	/
4	0	0	0	0	0	0	0	0	0	0	/
4	0	0	0	0	0	0	0	0	0	0	/
4	0	0	0	0	0	0	0	0	0	0	/
4	0	0	0	1	0	0	0	0	1	0	/
4	0	0	0	1	0	0	0	0	0	0	/
4	0	0	0	0	0	0	1	0	1	0	/
4	0	0	0	0	0	0	0	0	1	0	/
4	0	0	0	0	0	0	0	0	0	0	/
4	0	0	0	0	0	1	1	0	0	0	/
4	0	0	0	0	0	0	0	0	0	0	/
4	0	0	0	0	0	0	1	0	0	0	/
4	0	0	0	1	0	0	0	0	1	0	/
4	0	1	0	0	0	0	1	0	1	0	/
4	0	0	1	0	0	0	0	0	1	0	/
